# Supplementary material for: Bidirectional Mendelian randomization explores the causal relationship between dietary habits and rheumatoid arthritis
Source: Medicine (Baltimore). 2024 Sep 20;103(38):e39779. doi: 10.1097/MD.0000000000039779 (PMC11419428; doi:10.1097/MD.0000000000039779)
Supplement: Supplementary file 1 [file medi-103-e39779-s001.xlsx]

## Sheet: Table S1
Supplementary Table 1. Detailed information of instrumental variables used in MR analyses
Dietary habits (exposure)	Arthritis (outcome)	SNP	Effect allele	Other allele	Dietary habits (exposure)				Arthritis (outcome)
					Beta	SE	F	P-value	Beta	SE	P-value
Alcohol_drinker_status(current + former vs. never)	Rheumatoid arthritis	rs10137031	T	C	0.00614334	0.00114569	28.75	8.4e-08	0.00964409	0.0164752	0.558298
Alcohol_drinker_status(current + former vs. never)	Rheumatoid arthritis	rs10890251	A	C	-0.00533808	0.00111643	22.86	1.7e-06	0.000428827	0.0145175	0.976435
Alcohol_drinker_status(current + former vs. never)	Rheumatoid arthritis	rs11099302	G	T	-0.00590181	0.00108343	29.67	5.6e-08	-0.0195287	0.0140882	0.165693
Alcohol_drinker_status(current + former vs. never)	Rheumatoid arthritis	rs117986046	C	G	0.0296322	0.00625681	22.43	2.3e-06	0.07085	0.0633732	0.263575
Alcohol_drinker_status(current + former vs. never)	Rheumatoid arthritis	rs1229984	T	C	-0.0342979	0.00339994	101.76	6e-24	-0.0516254	0.101979	0.61269
Alcohol_drinker_status(current + former vs. never)	Rheumatoid arthritis	rs12312551	A	G	0.00499017	0.0010608	22.13	2.7e-06	-0.000770009	0.0140967	0.956438
Alcohol_drinker_status(current + former vs. never)	Rheumatoid arthritis	rs12465996	C	T	0.00906512	0.00187978	23.26	1.4e-06	-0.0378675	0.018184	0.0373001
Alcohol_drinker_status(current + former vs. never)	Rheumatoid arthritis	rs12619726	T	A	-0.00595262	0.00124069	23.02	1.6e-06	0.00947304	0.0142812	0.507124
Alcohol_drinker_status(current + former vs. never)	Rheumatoid arthritis	rs13177054	T	G	-0.00482574	0.00105912	20.76	4.9e-06	-0.0164561	0.013984	0.239284
Alcohol_drinker_status(current + former vs. never)	Rheumatoid arthritis	rs1403769	A	G	0.0052391	0.00111394	22.12	2.4e-06	0.00808129	0.0150998	0.592516
Alcohol_drinker_status(current + former vs. never)	Rheumatoid arthritis	rs144491056	G	A	-0.0235247	0.00495396	22.55	2e-06	-0.0362447	0.0576012	0.529194
Alcohol_drinker_status(current + former vs. never)	Rheumatoid arthritis	rs147327732	A	G	-0.0234052	0.00483365	23.45	1.2e-06	0.494299	0.345104	0.152053
Alcohol_drinker_status(current + former vs. never)	Rheumatoid arthritis	rs149036528	T	C	0.0271031	0.00579798	21.85	2.9e-06	-0.0209284	0.0398265	0.599243
Alcohol_drinker_status(current + former vs. never)	Rheumatoid arthritis	rs150722317	C	T	0.0354789	0.00732642	23.45	1.2e-06	-0.0177407	0.0617147	0.773758
Alcohol_drinker_status(current + former vs. never)	Rheumatoid arthritis	rs150805579	T	G	-0.0122817	0.0026745	21.09	4.3e-06	-0.0156908	0.1809	0.93088
Alcohol_drinker_status(current + former vs. never)	Rheumatoid arthritis	rs2461837	C	T	-0.00534515	0.00114719	21.71	3.3e-06	0.00694282	0.0152848	0.649663
Alcohol_drinker_status(current + former vs. never)	Rheumatoid arthritis	rs2737234	A	G	-0.00531634	0.00110764	23.04	1.5e-06	-0.00477102	0.0141522	0.736026
Alcohol_drinker_status(current + former vs. never)	Rheumatoid arthritis	rs28412070	C	T	-0.00507278	0.00111069	20.86	4.8e-06	0.0136401	0.0158621	0.389833
Alcohol_drinker_status(current + former vs. never)	Rheumatoid arthritis	rs363230	C	T	0.0048521	0.00105972	20.96	4.5e-06	-0.0169921	0.0140384	0.226125
Alcohol_drinker_status(current + former vs. never)	Rheumatoid arthritis	rs3856815	C	T	0.00773837	0.00165037	21.99	2.7e-06	0.0313199	0.0229243	0.171867
Alcohol_drinker_status(current + former vs. never)	Rheumatoid arthritis	rs41312853	A	G	0.0294629	0.00619026	22.65	1.9e-06	-0.0033845	0.255219	0.989419
Alcohol_drinker_status(current + former vs. never)	Rheumatoid arthritis	rs442756	T	G	0.00846723	0.00168585	25.23	5.2e-07	-0.0110337	0.021925	0.614789
Alcohol_drinker_status(current + former vs. never)	Rheumatoid arthritis	rs56070209	T	G	0.0134009	0.00291822	21.09	4.6e-06	0.107502	0.0539537	0.046317
Alcohol_drinker_status(current + former vs. never)	Rheumatoid arthritis	rs56279239	G	A	0.00749483	0.00160461	21.82	3e-06	-0.0222406	0.0246443	0.366809
Alcohol_drinker_status(current + former vs. never)	Rheumatoid arthritis	rs59920895	G	A	-0.0131434	0.00270705	23.57	1.2e-06	-0.0280133	0.0354094	0.428869
Alcohol_drinker_status(current + former vs. never)	Rheumatoid arthritis	rs639725	A	G	0.00518513	0.00107214	23.39	1.3e-06	-0.0085126	0.0142413	0.550013
Alcohol_drinker_status(current + former vs. never)	Rheumatoid arthritis	rs6817134	T	C	0.00528412	0.00106254	24.73	6.3e-07	-0.00585815	0.0140497	0.676709
Alcohol_drinker_status(current + former vs. never)	Rheumatoid arthritis	rs73088494	G	A	-0.0152353	0.0032772	21.61	3.4e-06	0.0541164	0.0645909	0.402124
Alcohol_drinker_status(current + former vs. never)	Rheumatoid arthritis	rs73433590	A	G	0.00776475	0.00168066	21.34	3.7e-06	-0.00921142	0.0271017	0.733944
Alcohol_drinker_status(current + former vs. never)	Rheumatoid arthritis	rs74671843	C	T	0.0126185	0.00266316	22.45	2.2e-06	0.0563135	0.0451266	0.212067
Alcohol_drinker_status(current + former vs. never)	Rheumatoid arthritis	rs746839	C	G	0.00549239	0.00110554	24.68	6.6e-07	-0.00155806	0.014628	0.915176
Alcohol_drinker_status(current + former vs. never)	Rheumatoid arthritis	rs74969261	C	T	0.00876115	0.00189145	21.46	3.7e-06	0.00646692	0.0334336	0.846625
Alcohol_drinker_status(current + former vs. never)	Rheumatoid arthritis	rs75144858	T	C	0.0231193	0.00490174	22.25	2.5e-06	-0.131348	0.148993	0.378007
Alcohol_drinker_status(current + former vs. never)	Rheumatoid arthritis	rs76278098	A	G	0.010908	0.00236933	21.2	4.3e-06	0.0378546	0.0246066	0.123953
Alcohol_drinker_status(current + former vs. never)	Rheumatoid arthritis	rs7652692	C	G	-0.00704772	0.00140964	25	5.7e-07	-0.0206393	0.0193044	0.285003
Alcohol_drinker_status(current + former vs. never)	Rheumatoid arthritis	rs77606040	C	T	0.0185051	0.00402599	21.13	4.3e-06	-0.0210363	0.0501806	0.675061
Alcohol_drinker_status(current + former vs. never)	Rheumatoid arthritis	rs7865643	C	A	-0.00558913	0.00112641	24.62	6.8e-07	-0.0165354	0.0149279	0.267998
Alcohol_drinker_status(current + former vs. never)	Rheumatoid arthritis	rs8063936	A	G	0.0050963	0.00105591	23.29	1.4e-06	0.0203713	0.0140728	0.147739
Alcohol_drinker_status(current + former vs. never)	Rheumatoid arthritis	rs807044	G	T	0.00775447	0.00163335	22.54	2.1e-06	0.00637196	0.0223941	0.775999
Alcohol_drinker_status(current vs. never)	Rheumatoid arthritis	rs10137031	T	C	0.00642639	0.00118337	29.49	5.7e-08	0.00964409	0.0164752	0.558298
Alcohol_drinker_status(current vs. never)	Rheumatoid arthritis	rs10890251	A	C	-0.00544739	0.00115326	22.31	2.3e-06	0.000428827	0.0145175	0.976435
Alcohol_drinker_status(current vs. never)	Rheumatoid arthritis	rs11099302	G	T	-0.00608379	0.00111905	29.56	5.9e-08	-0.0195287	0.0140882	0.165693
Alcohol_drinker_status(current vs. never)	Rheumatoid arthritis	rs11681722	C	T	-0.00611548	0.00132457	21.32	3.9e-06	-0.0142313	0.0157417	0.365968
Alcohol_drinker_status(current vs. never)	Rheumatoid arthritis	rs117986046	C	G	0.0310925	0.00646981	23.1	1.6e-06	0.07085	0.0633732	0.263575
Alcohol_drinker_status(current vs. never)	Rheumatoid arthritis	rs1229984	T	C	-0.0357804	0.0035094	103.95	2e-24	-0.0516254	0.101979	0.61269
Alcohol_drinker_status(current vs. never)	Rheumatoid arthritis	rs12312551	A	G	0.00523193	0.0010957	22.8	1.9e-06	-0.000770009	0.0140967	0.956438
Alcohol_drinker_status(current vs. never)	Rheumatoid arthritis	rs12465996	C	T	0.00930034	0.00194212	22.93	1.7e-06	-0.0378675	0.018184	0.0373001
Alcohol_drinker_status(current vs. never)	Rheumatoid arthritis	rs12619726	T	A	-0.00615643	0.00128162	23.07	1.5e-06	0.00947304	0.0142812	0.507124
Alcohol_drinker_status(current vs. never)	Rheumatoid arthritis	rs1296521	G	T	0.00508594	0.00110511	21.18	4.2e-06	0.00529401	0.0141798	0.70889
Alcohol_drinker_status(current vs. never)	Rheumatoid arthritis	rs1403769	A	G	0.00550269	0.00115087	22.86	1.7e-06	0.00808129	0.0150998	0.592516
Alcohol_drinker_status(current vs. never)	Rheumatoid arthritis	rs144491056	G	A	-0.0241442	0.0051222	22.22	2.3e-06	-0.0362447	0.0576012	0.529194
Alcohol_drinker_status(current vs. never)	Rheumatoid arthritis	rs147327732	A	G	-0.0241393	0.00499064	23.4	1.3e-06	0.494299	0.345104	0.152053
Alcohol_drinker_status(current vs. never)	Rheumatoid arthritis	rs149036528	T	C	0.0282122	0.00599426	22.15	2.5e-06	-0.0209284	0.0398265	0.599243
Alcohol_drinker_status(current vs. never)	Rheumatoid arthritis	rs150722317	C	T	0.0360231	0.0075641	22.68	1.9e-06	-0.0177407	0.0617147	0.773758
Alcohol_drinker_status(current vs. never)	Rheumatoid arthritis	rs150805579	T	G	-0.0126178	0.0027627	20.86	4.9e-06	-0.0156908	0.1809	0.93088
Alcohol_drinker_status(current vs. never)	Rheumatoid arthritis	rs2461837	C	T	-0.00554281	0.00118507	21.88	3e-06	0.00694282	0.0152848	0.649663
Alcohol_drinker_status(current vs. never)	Rheumatoid arthritis	rs2737234	A	G	-0.00554537	0.00114397	23.5	1.2e-06	-0.00477102	0.0141522	0.736026
Alcohol_drinker_status(current vs. never)	Rheumatoid arthritis	rs28412070	C	T	-0.00527978	0.0011472	21.18	4e-06	0.0136401	0.0158621	0.389833
Alcohol_drinker_status(current vs. never)	Rheumatoid arthritis	rs34316	A	C	0.00543988	0.00110805	24.1	9.3e-07	-0.0102163	0.0142095	0.472154
Alcohol_drinker_status(current vs. never)	Rheumatoid arthritis	rs3856815	C	T	0.00805059	0.00170568	22.28	2.4e-06	0.0313199	0.0229243	0.171867
Alcohol_drinker_status(current vs. never)	Rheumatoid arthritis	rs41312853	A	G	0.030008	0.00639136	22.04	2.7e-06	-0.0033845	0.255219	0.989419
Alcohol_drinker_status(current vs. never)	Rheumatoid arthritis	rs442756	T	G	0.00876608	0.00174103	25.35	4.8e-07	-0.0110337	0.021925	0.614789
Alcohol_drinker_status(current vs. never)	Rheumatoid arthritis	rs56279239	G	A	0.00764795	0.00165718	21.3	4e-06	-0.0222406	0.0246443	0.366809
Alcohol_drinker_status(current vs. never)	Rheumatoid arthritis	rs59920895	G	A	-0.0135297	0.00279595	23.42	1.3e-06	-0.0280133	0.0354094	0.428869
Alcohol_drinker_status(current vs. never)	Rheumatoid arthritis	rs6817134	T	C	0.0054205	0.00109745	24.4	7.4e-07	-0.00585815	0.0140497	0.676709
Alcohol_drinker_status(current vs. never)	Rheumatoid arthritis	rs73088494	G	A	-0.0155886	0.00338347	21.23	4.2e-06	0.0541164	0.0645909	0.402124
Alcohol_drinker_status(current vs. never)	Rheumatoid arthritis	rs73433590	A	G	0.00811889	0.00173621	21.87	2.8e-06	-0.00921142	0.0271017	0.733944
Alcohol_drinker_status(current vs. never)	Rheumatoid arthritis	rs74671843	C	T	0.0131864	0.00275116	22.97	1.6e-06	0.0563135	0.0451266	0.212067
Alcohol_drinker_status(current vs. never)	Rheumatoid arthritis	rs746839	C	G	0.00577959	0.00114171	25.63	4.1e-07	-0.00155806	0.014628	0.915176
Alcohol_drinker_status(current vs. never)	Rheumatoid arthritis	rs74969261	C	T	0.00908479	0.00195394	21.62	3.4e-06	0.00646692	0.0334336	0.846625
Alcohol_drinker_status(current vs. never)	Rheumatoid arthritis	rs75144858	T	C	0.0240187	0.00506713	22.47	2.2e-06	-0.131348	0.148993	0.378007
Alcohol_drinker_status(current vs. never)	Rheumatoid arthritis	rs7652692	C	G	-0.00732208	0.001456	25.29	4.9e-07	-0.0206393	0.0193044	0.285003
Alcohol_drinker_status(current vs. never)	Rheumatoid arthritis	rs77606040	C	T	0.0194978	0.0041637	21.93	2.9e-06	-0.0210363	0.0501806	0.675061
Alcohol_drinker_status(current vs. never)	Rheumatoid arthritis	rs7865643	C	A	-0.00568675	0.0011636	23.88	1e-06	-0.0165354	0.0149279	0.267998
Alcohol_drinker_status(current vs. never)	Rheumatoid arthritis	rs8063936	A	G	0.00512182	0.00109058	22.06	2.6e-06	0.0203713	0.0140728	0.147739
Alcohol_drinker_status(current vs. never)	Rheumatoid arthritis	rs807044	G	T	0.00803167	0.00168736	22.66	2e-06	0.00637196	0.0223941	0.775999
Alcohol_drinker_status(current vs. never)	Rheumatoid arthritis	rs9381462	A	G	-0.00517922	0.00108688	22.71	1.9e-06	0.0138468	0.0145372	0.340837
Among_current_drinkers(drinks usually with meals yes + it varies vs. no)	Rheumatoid arthritis	rs10026792	G	A	-0.0119346	0.00254289	22.03	2.7e-06	0.00685536	0.0147185	0.641385
Among_current_drinkers(drinks usually with meals yes + it varies vs. no)	Rheumatoid arthritis	rs10118570	G	A	0.0129102	0.00240363	28.85	7.5e-08	0.00446157	0.0160249	0.780694
Among_current_drinkers(drinks usually with meals yes + it varies vs. no)	Rheumatoid arthritis	rs10246939	T	C	0.0105646	0.00231884	20.76	4.7e-06	0.0207792	0.0144471	0.150348
Among_current_drinkers(drinks usually with meals yes + it varies vs. no)	Rheumatoid arthritis	rs10885414	A	G	0.0123516	0.00249719	24.46	8.1e-07	0.011024	0.0147875	0.45597
Among_current_drinkers(drinks usually with meals yes + it varies vs. no)	Rheumatoid arthritis	rs10981001	A	C	0.0131322	0.00267813	24.04	9.8e-07	0.00717294	0.015529	0.644149
Among_current_drinkers(drinks usually with meals yes + it varies vs. no)	Rheumatoid arthritis	rs11123820	A	G	-0.0121471	0.00237542	26.15	3.2e-07	-0.0349096	0.0142702	0.0144318
Among_current_drinkers(drinks usually with meals yes + it varies vs. no)	Rheumatoid arthritis	rs11138767	T	G	0.0118462	0.00238223	24.73	6.7e-07	0.000256999	0.0141604	0.98552
Among_current_drinkers(drinks usually with meals yes + it varies vs. no)	Rheumatoid arthritis	rs112530220	A	G	0.049035	0.0104673	21.95	2.7e-06	-0.150123	0.107533	0.162698
Among_current_drinkers(drinks usually with meals yes + it varies vs. no)	Rheumatoid arthritis	rs112618215	A	C	0.0312985	0.00621517	25.36	4.9e-07	0.0277084	0.0706329	0.694845
Among_current_drinkers(drinks usually with meals yes + it varies vs. no)	Rheumatoid arthritis	rs114387324	A	G	0.0312663	0.00644366	23.54	1.3e-06	0.0500656	0.0545479	0.358709
Among_current_drinkers(drinks usually with meals yes + it varies vs. no)	Rheumatoid arthritis	rs114957607	G	A	0.0400255	0.00844892	22.44	2.2e-06	0.00272969	0.0615216	0.96461
Among_current_drinkers(drinks usually with meals yes + it varies vs. no)	Rheumatoid arthritis	rs11624627	G	A	-0.0549388	0.0116064	22.41	2.2e-06	-0.28858	0.163278	0.0771578
Among_current_drinkers(drinks usually with meals yes + it varies vs. no)	Rheumatoid arthritis	rs11856446	T	G	-0.011622	0.00249865	21.63	3.5e-06	-0.0204487	0.0143894	0.155288
Among_current_drinkers(drinks usually with meals yes + it varies vs. no)	Rheumatoid arthritis	rs12038796	G	T	0.0501851	0.010079	24.79	7.4e-07	-0.0701909	0.0611124	0.25074
Among_current_drinkers(drinks usually with meals yes + it varies vs. no)	Rheumatoid arthritis	rs12054137	C	T	0.0115734	0.00252133	21.07	4.4e-06	0.0304031	0.0155259	0.0502042
Among_current_drinkers(drinks usually with meals yes + it varies vs. no)	Rheumatoid arthritis	rs12355387	C	T	-0.0117296	0.00232766	25.39	5.1e-07	-0.0268745	0.0141652	0.057799
Among_current_drinkers(drinks usually with meals yes + it varies vs. no)	Rheumatoid arthritis	rs12478804	A	G	-0.0116881	0.0023953	23.81	1.1e-06	-0.0274237	0.0149132	0.0659326
Among_current_drinkers(drinks usually with meals yes + it varies vs. no)	Rheumatoid arthritis	rs12535428	C	T	-0.0138884	0.00250334	30.78	3e-08	-0.00548398	0.0150833	0.716171
Among_current_drinkers(drinks usually with meals yes + it varies vs. no)	Rheumatoid arthritis	rs1291836	A	G	0.011214	0.00232987	23.17	1.5e-06	0.0129515	0.0142479	0.363346
Among_current_drinkers(drinks usually with meals yes + it varies vs. no)	Rheumatoid arthritis	rs12950511	C	T	0.0114097	0.00245652	21.57	3.4e-06	-0.0034516	0.0144388	0.811067
Among_current_drinkers(drinks usually with meals yes + it varies vs. no)	Rheumatoid arthritis	rs13262595	A	G	-0.0125179	0.00232327	29.03	6.6e-08	-0.014729	0.0142932	0.302781
Among_current_drinkers(drinks usually with meals yes + it varies vs. no)	Rheumatoid arthritis	rs13301794	A	G	-0.0120857	0.00230702	27.44	1.7e-07	0.0222192	0.0140772	0.114479
Among_current_drinkers(drinks usually with meals yes + it varies vs. no)	Rheumatoid arthritis	rs1400847	T	C	-0.0124716	0.00253224	24.26	8.6e-07	0.00402379	0.0146616	0.783744
Among_current_drinkers(drinks usually with meals yes + it varies vs. no)	Rheumatoid arthritis	rs143062409	G	A	-0.0150656	0.00303945	24.57	8e-07	-0.0101053	0.0191662	0.598025
Among_current_drinkers(drinks usually with meals yes + it varies vs. no)	Rheumatoid arthritis	rs1472441	G	A	0.0113314	0.00235572	23.14	1.5e-06	0.0171164	0.0141052	0.224946
Among_current_drinkers(drinks usually with meals yes + it varies vs. no)	Rheumatoid arthritis	rs148099945	G	A	0.0622731	0.0118759	27.5	1.6e-07	0.0606058	0.0637303	0.341618
Among_current_drinkers(drinks usually with meals yes + it varies vs. no)	Rheumatoid arthritis	rs17027967	T	C	0.0212746	0.00446143	22.74	1.8e-06	0.0323154	0.0190205	0.0893244
Among_current_drinkers(drinks usually with meals yes + it varies vs. no)	Rheumatoid arthritis	rs17184323	G	A	-0.0143868	0.00305607	22.16	2.5e-06	0.00502638	0.023671	0.831839
Among_current_drinkers(drinks usually with meals yes + it varies vs. no)	Rheumatoid arthritis	rs17218712	C	T	0.0120004	0.00252469	22.59	1.9e-06	0.0188233	0.0158441	0.23482
Among_current_drinkers(drinks usually with meals yes + it varies vs. no)	Rheumatoid arthritis	rs1812249	G	A	0.013086	0.00280503	21.76	3.1e-06	-0.013171	0.0156227	0.399188
Among_current_drinkers(drinks usually with meals yes + it varies vs. no)	Rheumatoid arthritis	rs187060419	C	A	-0.0230506	0.00493682	21.8	2.8e-06	-0.00495638	0.0453272	0.912928
Among_current_drinkers(drinks usually with meals yes + it varies vs. no)	Rheumatoid arthritis	rs1923873	G	A	0.0126593	0.00251827	25.27	5.2e-07	0.0181285	0.0171146	0.289489
Among_current_drinkers(drinks usually with meals yes + it varies vs. no)	Rheumatoid arthritis	rs2165990	A	G	0.0119655	0.00255725	21.89	3.1e-06	0.0037508	0.0162854	0.817845
Among_current_drinkers(drinks usually with meals yes + it varies vs. no)	Rheumatoid arthritis	rs2256186	A	C	0.0110569	0.0023301	22.52	2e-06	-0.0103078	0.0140281	0.462464
Among_current_drinkers(drinks usually with meals yes + it varies vs. no)	Rheumatoid arthritis	rs2327436	T	C	-0.0110547	0.00242445	20.79	4.9e-06	-0.0330611	0.0141558	0.0195164
Among_current_drinkers(drinks usually with meals yes + it varies vs. no)	Rheumatoid arthritis	rs2403116	A	G	0.0109574	0.0023408	21.91	2.4e-06	-7.52781e-06	0.0141874	0.999577
Among_current_drinkers(drinks usually with meals yes + it varies vs. no)	Rheumatoid arthritis	rs2471709	C	T	0.0145378	0.00295205	24.25	7.9e-07	0.00190695	0.0213424	0.928803
Among_current_drinkers(drinks usually with meals yes + it varies vs. no)	Rheumatoid arthritis	rs2551763	C	T	-0.011729	0.00235618	24.78	6.3e-07	-0.0379723	0.0144623	0.00864968
Among_current_drinkers(drinks usually with meals yes + it varies vs. no)	Rheumatoid arthritis	rs2587366	C	T	-0.0108749	0.00234671	21.47	3.7e-06	0.000574512	0.0142353	0.967808
Among_current_drinkers(drinks usually with meals yes + it varies vs. no)	Rheumatoid arthritis	rs2782639	A	G	0.0120301	0.0025454	22.34	2.1e-06	-0.00644999	0.0162261	0.690994
Among_current_drinkers(drinks usually with meals yes + it varies vs. no)	Rheumatoid arthritis	rs2820309	A	G	0.0126737	0.00242819	27.24	1.6e-07	0.0107756	0.0153612	0.483002
Among_current_drinkers(drinks usually with meals yes + it varies vs. no)	Rheumatoid arthritis	rs2853603	T	C	0.0148658	0.00259407	32.84	9.2e-09	0.030912	0.0164323	0.0599487
Among_current_drinkers(drinks usually with meals yes + it varies vs. no)	Rheumatoid arthritis	rs34639533	T	G	-0.0111757	0.00232187	23.17	1.4e-06	0.0173176	0.0140471	0.217642
Among_current_drinkers(drinks usually with meals yes + it varies vs. no)	Rheumatoid arthritis	rs35124684	T	C	0.0137541	0.00244871	31.55	2.3e-08	0.00113129	0.0147057	0.93868
Among_current_drinkers(drinks usually with meals yes + it varies vs. no)	Rheumatoid arthritis	rs35236974	A	G	-0.0168003	0.00313217	28.77	9.1e-08	0.0065842	0.0212608	0.7568
Among_current_drinkers(drinks usually with meals yes + it varies vs. no)	Rheumatoid arthritis	rs35547088	A	C	0.011229	0.00238895	22.09	2.7e-06	0.0201876	0.0143031	0.158125
Among_current_drinkers(drinks usually with meals yes + it varies vs. no)	Rheumatoid arthritis	rs35846718	G	T	0.0115822	0.0024245	22.82	1.7e-06	0.00312044	0.0141063	0.82493
Among_current_drinkers(drinks usually with meals yes + it varies vs. no)	Rheumatoid arthritis	rs3755786	G	C	0.0320308	0.00645459	24.63	7.3e-07	0.0416147	0.0252986	0.0999816
Among_current_drinkers(drinks usually with meals yes + it varies vs. no)	Rheumatoid arthritis	rs3935624	G	A	-0.0111715	0.0024066	21.55	3.3e-06	-0.0189552	0.0156905	0.22702
Among_current_drinkers(drinks usually with meals yes + it varies vs. no)	Rheumatoid arthritis	rs4082204	G	A	0.0119546	0.00235586	25.75	3.9e-07	-0.00761612	0.0143121	0.594625
Among_current_drinkers(drinks usually with meals yes + it varies vs. no)	Rheumatoid arthritis	rs440712	G	A	0.0113305	0.00239711	22.34	1.9e-06	0.00183125	0.0145952	0.900152
Among_current_drinkers(drinks usually with meals yes + it varies vs. no)	Rheumatoid arthritis	rs4636654	G	A	-0.0117728	0.00236688	24.74	6.1e-07	-0.0282447	0.0141747	0.0463031
Among_current_drinkers(drinks usually with meals yes + it varies vs. no)	Rheumatoid arthritis	rs4701255	C	T	-0.0242998	0.00497567	23.85	1e-06	0.0186962	0.0270646	0.489692
Among_current_drinkers(drinks usually with meals yes + it varies vs. no)	Rheumatoid arthritis	rs4836866	G	A	-0.014684	0.00253308	33.6	6.5e-09	-0.0180466	0.0153976	0.24118
Among_current_drinkers(drinks usually with meals yes + it varies vs. no)	Rheumatoid arthritis	rs531214	C	T	0.0173345	0.00361184	23.03	1.6e-06	0.0213683	0.0199783	0.284811
Among_current_drinkers(drinks usually with meals yes + it varies vs. no)	Rheumatoid arthritis	rs55913749	G	A	-0.0114204	0.0023861	22.91	1.7e-06	-0.0151106	0.014177	0.286491
Among_current_drinkers(drinks usually with meals yes + it varies vs. no)	Rheumatoid arthritis	rs56351958	T	C	-0.0134336	0.00285151	22.19	2.4e-06	0.000191811	0.0185526	0.991751
Among_current_drinkers(drinks usually with meals yes + it varies vs. no)	Rheumatoid arthritis	rs56399143	C	T	0.012209	0.00236522	26.65	2.4e-07	-0.0192851	0.0145483	0.184975
Among_current_drinkers(drinks usually with meals yes + it varies vs. no)	Rheumatoid arthritis	rs58011088	G	A	0.0121528	0.0024502	24.6	7.1e-07	0.00570724	0.0155214	0.713096
Among_current_drinkers(drinks usually with meals yes + it varies vs. no)	Rheumatoid arthritis	rs58734839	T	C	0.0156104	0.00261864	35.54	1.9e-09	0.0111451	0.0169953	0.511967
Among_current_drinkers(drinks usually with meals yes + it varies vs. no)	Rheumatoid arthritis	rs5877	T	C	-0.0154653	0.00246003	39.52	3.5e-10	0.0221073	0.0154046	0.151256
Among_current_drinkers(drinks usually with meals yes + it varies vs. no)	Rheumatoid arthritis	rs62007820	G	A	-0.0121521	0.00255856	22.56	1.9e-06	-0.040861	0.0172368	0.0177607
Among_current_drinkers(drinks usually with meals yes + it varies vs. no)	Rheumatoid arthritis	rs62086042	C	T	-0.0129067	0.00261801	24.3	8.6e-07	-0.0171684	0.0155399	0.269246
Among_current_drinkers(drinks usually with meals yes + it varies vs. no)	Rheumatoid arthritis	rs62486396	C	A	-0.0122579	0.00264847	21.42	3.7e-06	0.00547955	0.0176399	0.756079
Among_current_drinkers(drinks usually with meals yes + it varies vs. no)	Rheumatoid arthritis	rs66463757	C	T	0.0141378	0.00302171	21.89	2.6e-06	-0.0448054	0.0186226	0.0161295
Among_current_drinkers(drinks usually with meals yes + it varies vs. no)	Rheumatoid arthritis	rs66905828	A	C	-0.0138814	0.00253182	30.06	3.5e-08	-0.00379325	0.0155428	0.807191
Among_current_drinkers(drinks usually with meals yes + it varies vs. no)	Rheumatoid arthritis	rs6711980	G	A	-0.0120365	0.00231053	27.14	1.8e-07	0.00977118	0.0141215	0.488978
Among_current_drinkers(drinks usually with meals yes + it varies vs. no)	Rheumatoid arthritis	rs6801590	A	C	0.0132922	0.00254754	27.22	1.8e-07	-0.00198372	0.0155778	0.898669
Among_current_drinkers(drinks usually with meals yes + it varies vs. no)	Rheumatoid arthritis	rs6805189	T	C	-0.015026	0.00231397	42.17	7.7e-11	-0.0223961	0.0140223	0.110226
Among_current_drinkers(drinks usually with meals yes + it varies vs. no)	Rheumatoid arthritis	rs6821766	G	C	0.0161274	0.00270873	35.45	2.5e-09	0.0052142	0.0173336	0.763556
Among_current_drinkers(drinks usually with meals yes + it varies vs. no)	Rheumatoid arthritis	rs6953207	G	A	-0.0127906	0.0027116	22.25	2.4e-06	-0.0115606	0.0176509	0.512497
Among_current_drinkers(drinks usually with meals yes + it varies vs. no)	Rheumatoid arthritis	rs7007485	G	A	-0.0115104	0.0024484	22.1	2.7e-06	0.00778119	0.0159527	0.625716
Among_current_drinkers(drinks usually with meals yes + it varies vs. no)	Rheumatoid arthritis	rs7080386	C	A	-0.0107942	0.00234313	21.22	3.8e-06	0.00751225	0.0144283	0.602604
Among_current_drinkers(drinks usually with meals yes + it varies vs. no)	Rheumatoid arthritis	rs71488237	G	A	0.0390619	0.00764383	26.11	3e-07	0.0159654	0.0422046	0.705217
Among_current_drinkers(drinks usually with meals yes + it varies vs. no)	Rheumatoid arthritis	rs72715377	C	A	0.0297382	0.00631739	22.16	2.5e-06	-0.0360644	0.0332402	0.277938
Among_current_drinkers(drinks usually with meals yes + it varies vs. no)	Rheumatoid arthritis	rs72720396	A	G	-0.0169249	0.002739	38.18	6.1e-10	-0.00344133	0.0190472	0.856624
Among_current_drinkers(drinks usually with meals yes + it varies vs. no)	Rheumatoid arthritis	rs72778350	G	A	0.0351605	0.00755883	21.64	3.5e-06	0.0969684	0.0408393	0.017578
Among_current_drinkers(drinks usually with meals yes + it varies vs. no)	Rheumatoid arthritis	rs73188026	C	T	0.0115424	0.00252813	20.84	4.5e-06	0.00808589	0.0154304	0.600262
Among_current_drinkers(drinks usually with meals yes + it varies vs. no)	Rheumatoid arthritis	rs73480560	C	T	0.0147628	0.00264875	31.06	2.8e-08	0.0240724	0.0154951	0.120294
Among_current_drinkers(drinks usually with meals yes + it varies vs. no)	Rheumatoid arthritis	rs7501448	C	G	-0.011373	0.00241853	22.11	2.7e-06	-0.0467282	0.01448	0.0012506
Among_current_drinkers(drinks usually with meals yes + it varies vs. no)	Rheumatoid arthritis	rs76866233	G	A	0.0364458	0.0078073	21.79	2.9e-06	0.0250807	0.041788	0.548379
Among_current_drinkers(drinks usually with meals yes + it varies vs. no)	Rheumatoid arthritis	rs77363548	G	T	0.0219229	0.00459236	22.79	1.7e-06	0.0160967	0.0372046	0.665267
Among_current_drinkers(drinks usually with meals yes + it varies vs. no)	Rheumatoid arthritis	rs77966298	A	G	-0.018213	0.00335867	29.41	6e-08	-0.0125918	0.0173875	0.46895
Among_current_drinkers(drinks usually with meals yes + it varies vs. no)	Rheumatoid arthritis	rs7990019	G	C	-0.0145319	0.00266149	29.81	5e-08	-0.00130679	0.0147968	0.929626
Among_current_drinkers(drinks usually with meals yes + it varies vs. no)	Rheumatoid arthritis	rs8005940	C	T	0.011717	0.00233532	25.17	5.4e-07	0.0163807	0.0141139	0.245803
Among_current_drinkers(drinks usually with meals yes + it varies vs. no)	Rheumatoid arthritis	rs806180	C	T	-0.011474	0.00238956	23.06	1.7e-06	0.0372729	0.0142257	0.00879002
Among_current_drinkers(drinks usually with meals yes + it varies vs. no)	Rheumatoid arthritis	rs898751	C	T	0.01818	0.00230923	61.98	3.4e-15	0.00450536	0.0140346	0.748197
Among_current_drinkers(drinks usually with meals yes + it varies vs. no)	Rheumatoid arthritis	rs9445791	C	T	0.0123252	0.00234903	27.53	1.5e-07	0.00983088	0.0140307	0.483508
Among_current_drinkers(drinks usually with meals yes + it varies vs. no)	Rheumatoid arthritis	rs9962779	G	C	0.0230771	0.00492236	21.98	2.8e-06	0.00176186	0.0198974	0.929442
Among_current_drinkers(drinks usually with meals yes vs. no)	Rheumatoid arthritis	rs10118570	G	A	0.0165286	0.0032528	25.82	3.1e-07	0.00446157	0.0160249	0.780694
Among_current_drinkers(drinks usually with meals yes vs. no)	Rheumatoid arthritis	rs10123002	C	T	-0.0205121	0.00397888	26.58	3.6e-07	-0.0230036	0.0181298	0.204504
Among_current_drinkers(drinks usually with meals yes vs. no)	Rheumatoid arthritis	rs10123215	G	T	0.0158198	0.00333053	22.56	2.5e-06	0.0132547	0.014464	0.359461
Among_current_drinkers(drinks usually with meals yes vs. no)	Rheumatoid arthritis	rs10210970	C	T	-0.0218357	0.00462231	22.32	2.1e-06	-0.0154976	0.0180708	0.391108
Among_current_drinkers(drinks usually with meals yes vs. no)	Rheumatoid arthritis	rs10246939	T	C	0.0161957	0.0031334	26.72	2.4e-07	0.0207792	0.0144471	0.150348
Among_current_drinkers(drinks usually with meals yes vs. no)	Rheumatoid arthritis	rs1028145	G	T	0.0213395	0.00437906	23.75	1.2e-06	0.0154315	0.023769	0.51619
Among_current_drinkers(drinks usually with meals yes vs. no)	Rheumatoid arthritis	rs10511337	A	G	0.0429547	0.00939933	20.88	4.9e-06	-0.0203557	0.0482922	0.673381
Among_current_drinkers(drinks usually with meals yes vs. no)	Rheumatoid arthritis	rs10768661	T	C	-0.0148362	0.0031867	21.68	2.6e-06	0.0215104	0.0140702	0.126316
Among_current_drinkers(drinks usually with meals yes vs. no)	Rheumatoid arthritis	rs1079008	T	C	0.0160633	0.00313358	26.28	2.7e-07	-0.0132614	0.0140966	0.346832
Among_current_drinkers(drinks usually with meals yes vs. no)	Rheumatoid arthritis	rs1079359	A	G	0.0165914	0.00321064	26.7	2.1e-07	0.0114026	0.0140348	0.41653
Among_current_drinkers(drinks usually with meals yes vs. no)	Rheumatoid arthritis	rs10885414	A	G	0.0158234	0.00337446	21.99	3.5e-06	0.011024	0.0147875	0.45597
Among_current_drinkers(drinks usually with meals yes vs. no)	Rheumatoid arthritis	rs10932201	G	A	-0.01839	0.00312783	34.57	6.3e-09	0.0255839	0.0140173	0.0679767
Among_current_drinkers(drinks usually with meals yes vs. no)	Rheumatoid arthritis	rs11105482	T	A	-0.0241311	0.00481132	25.16	4.6e-07	-0.0297604	0.0274044	0.277491
Among_current_drinkers(drinks usually with meals yes vs. no)	Rheumatoid arthritis	rs112141391	A	G	-0.0444966	0.00952095	21.84	3.5e-06	-0.0218999	0.0543987	0.687257
Among_current_drinkers(drinks usually with meals yes vs. no)	Rheumatoid arthritis	rs112530220	A	G	0.0690067	0.0141193	23.89	1.2e-06	-0.150123	0.107533	0.162698
Among_current_drinkers(drinks usually with meals yes vs. no)	Rheumatoid arthritis	rs113194314	C	T	0.0396851	0.00846498	21.98	3e-06	0.00639247	0.0351234	0.855583
Among_current_drinkers(drinks usually with meals yes vs. no)	Rheumatoid arthritis	rs114957607	G	A	0.0536181	0.0113614	22.27	2.4e-06	0.00272969	0.0615216	0.96461
Among_current_drinkers(drinks usually with meals yes vs. no)	Rheumatoid arthritis	rs11654357	A	C	-0.0151757	0.00323361	22.03	1.9e-06	0.0353469	0.0143752	0.0139373
Among_current_drinkers(drinks usually with meals yes vs. no)	Rheumatoid arthritis	rs11710280	T	G	-0.0159475	0.00329938	23.36	1.2e-06	-0.0132316	0.0146045	0.364938
Among_current_drinkers(drinks usually with meals yes vs. no)	Rheumatoid arthritis	rs118036858	G	A	0.0531666	0.0116905	20.68	4.4e-06	0.00553337	0.0475928	0.907443
Among_current_drinkers(drinks usually with meals yes vs. no)	Rheumatoid arthritis	rs12413756	A	G	0.0181617	0.00388791	21.82	3e-06	0.0172793	0.0196021	0.378045
Among_current_drinkers(drinks usually with meals yes vs. no)	Rheumatoid arthritis	rs12461923	C	T	0.0200435	0.00409247	23.99	1.1e-06	0.00755787	0.0183989	0.681235
Among_current_drinkers(drinks usually with meals yes vs. no)	Rheumatoid arthritis	rs12950511	C	T	0.0169557	0.0033249	26.01	3.8e-07	-0.0034516	0.0144388	0.811067
Among_current_drinkers(drinks usually with meals yes vs. no)	Rheumatoid arthritis	rs13117856	A	T	0.0169389	0.00345265	24.07	9.7e-07	-0.00188669	0.0153531	0.902197
Among_current_drinkers(drinks usually with meals yes vs. no)	Rheumatoid arthritis	rs13163845	T	C	-0.0221918	0.00444878	24.88	4.4e-07	-0.00758166	0.0197082	0.700464
Among_current_drinkers(drinks usually with meals yes vs. no)	Rheumatoid arthritis	rs13246732	C	T	-0.0215507	0.00334589	41.49	1.1e-10	0.000812878	0.0149002	0.956493
Among_current_drinkers(drinks usually with meals yes vs. no)	Rheumatoid arthritis	rs13262595	A	G	-0.0158018	0.00313847	25.35	3.9e-07	-0.014729	0.0142932	0.302781
Among_current_drinkers(drinks usually with meals yes vs. no)	Rheumatoid arthritis	rs13296345	T	C	0.0170559	0.0032538	27.48	1.3e-07	0.0130805	0.0146207	0.370968
Among_current_drinkers(drinks usually with meals yes vs. no)	Rheumatoid arthritis	rs1376590	T	G	0.01912	0.00415589	21.17	4.8e-06	-0.00393499	0.0238347	0.868869
Among_current_drinkers(drinks usually with meals yes vs. no)	Rheumatoid arthritis	rs143081997	A	G	0.0603907	0.0129104	21.88	4e-06	-0.0966546	0.0389777	0.0131477
Among_current_drinkers(drinks usually with meals yes vs. no)	Rheumatoid arthritis	rs1452799	C	T	0.0187494	0.00384676	23.76	1.1e-06	0.00987068	0.0163516	0.546075
Among_current_drinkers(drinks usually with meals yes vs. no)	Rheumatoid arthritis	rs1500206	G	A	-0.015978	0.00312082	26.21	3.2e-07	-0.0174708	0.0142025	0.218649
Among_current_drinkers(drinks usually with meals yes vs. no)	Rheumatoid arthritis	rs151242340	G	T	-0.0612656	0.0130322	22.1	3.4e-06	0.127596	0.077055	0.0977395
Among_current_drinkers(drinks usually with meals yes vs. no)	Rheumatoid arthritis	rs1614887	G	A	-0.01526	0.00313597	23.68	9.7e-07	0.0304848	0.0140059	0.0295128
Among_current_drinkers(drinks usually with meals yes vs. no)	Rheumatoid arthritis	rs16847223	A	G	-0.0144084	0.00315326	20.88	4.7e-06	0.000798613	0.0144642	0.955969
Among_current_drinkers(drinks usually with meals yes vs. no)	Rheumatoid arthritis	rs16956020	G	A	0.0267754	0.00586001	20.88	4.8e-06	0.0442159	0.0309723	0.153408
Among_current_drinkers(drinks usually with meals yes vs. no)	Rheumatoid arthritis	rs17027967	T	C	0.0317173	0.00603498	27.62	1.6e-07	0.0323154	0.0190205	0.0893244
Among_current_drinkers(drinks usually with meals yes vs. no)	Rheumatoid arthritis	rs17056963	C	T	0.0435383	0.00870247	25.03	7.4e-07	-0.0192796	0.0632218	0.760403
Among_current_drinkers(drinks usually with meals yes vs. no)	Rheumatoid arthritis	rs1714081	C	T	0.0205529	0.0031507	42.55	1.1e-10	-0.0258906	0.0144678	0.0735275
Among_current_drinkers(drinks usually with meals yes vs. no)	Rheumatoid arthritis	rs17176234	A	G	0.0427607	0.00889611	23.1	1.3e-06	-0.0248596	0.0382084	0.515284
Among_current_drinkers(drinks usually with meals yes vs. no)	Rheumatoid arthritis	rs17407267	A	G	0.023852	0.00520171	21.03	4.1e-06	-0.00535012	0.022103	0.808738
Among_current_drinkers(drinks usually with meals yes vs. no)	Rheumatoid arthritis	rs1812249	G	A	0.0184888	0.00378795	23.82	1.2e-06	-0.013171	0.0156227	0.399188
Among_current_drinkers(drinks usually with meals yes vs. no)	Rheumatoid arthritis	rs185464914	G	A	0.0644122	0.0137251	22.02	2.4e-06	-0.0252532	0.0945071	0.789307
Among_current_drinkers(drinks usually with meals yes vs. no)	Rheumatoid arthritis	rs1923873	G	A	0.0156243	0.0034053	21.05	3.8e-06	0.0181285	0.0171146	0.289489
Among_current_drinkers(drinks usually with meals yes vs. no)	Rheumatoid arthritis	rs2016975	A	C	0.0168904	0.00312959	29.13	5.9e-08	0.00212454	0.014543	0.883852
Among_current_drinkers(drinks usually with meals yes vs. no)	Rheumatoid arthritis	rs2050256	A	G	0.0194784	0.00416168	21.91	1.8e-06	-0.0195748	0.0169927	0.24934
Among_current_drinkers(drinks usually with meals yes vs. no)	Rheumatoid arthritis	rs2080940	C	T	-0.0148964	0.00314891	22.38	2.5e-06	0.00868231	0.0142889	0.543434
Among_current_drinkers(drinks usually with meals yes vs. no)	Rheumatoid arthritis	rs2105028	C	T	-0.0169156	0.00321222	27.73	1.1e-07	0.0253927	0.0144939	0.0797811
Among_current_drinkers(drinks usually with meals yes vs. no)	Rheumatoid arthritis	rs2253634	G	T	-0.0146043	0.00311856	21.93	2.4e-06	0.00491004	0.0140922	0.727522
Among_current_drinkers(drinks usually with meals yes vs. no)	Rheumatoid arthritis	rs2588917	C	A	0.0157492	0.00315444	24.93	6.8e-07	0.000778795	0.0144182	0.956923
Among_current_drinkers(drinks usually with meals yes vs. no)	Rheumatoid arthritis	rs2774241	A	C	-0.0355607	0.00776385	20.98	3.6e-06	-0.038648	0.0314122	0.218566
Among_current_drinkers(drinks usually with meals yes vs. no)	Rheumatoid arthritis	rs2799423	A	C	0.0229639	0.00341066	45.33	1.6e-11	0.034508	0.0157093	0.0280453
Among_current_drinkers(drinks usually with meals yes vs. no)	Rheumatoid arthritis	rs2820309	A	G	0.0164311	0.0032784	25.12	3.7e-07	0.0107756	0.0153612	0.483002
Among_current_drinkers(drinks usually with meals yes vs. no)	Rheumatoid arthritis	rs2825016	C	A	-0.0155016	0.00333876	21.56	3.7e-06	0.0101534	0.0145032	0.483877
Among_current_drinkers(drinks usually with meals yes vs. no)	Rheumatoid arthritis	rs28476639	C	T	-0.020354	0.00438852	21.51	3.5e-06	-0.0215731	0.0208152	0.300011
Among_current_drinkers(drinks usually with meals yes vs. no)	Rheumatoid arthritis	rs2860872	T	C	-0.0163433	0.00316117	26.73	2.8e-07	0.00422494	0.0140064	0.762924
Among_current_drinkers(drinks usually with meals yes vs. no)	Rheumatoid arthritis	rs34940743	A	G	0.0162251	0.00327335	24.57	6e-07	0.0022209	0.0146305	0.879346
Among_current_drinkers(drinks usually with meals yes vs. no)	Rheumatoid arthritis	rs35124684	T	C	0.0158981	0.00330473	23.14	1.9e-06	0.00113129	0.0147057	0.93868
Among_current_drinkers(drinks usually with meals yes vs. no)	Rheumatoid arthritis	rs35236974	A	G	-0.020945	0.0042449	24.35	1.3e-06	0.0065842	0.0212608	0.7568
Among_current_drinkers(drinks usually with meals yes vs. no)	Rheumatoid arthritis	rs35239783	A	G	-0.0151011	0.0033103	20.81	4.5e-06	-0.0174556	0.0144254	0.226256
Among_current_drinkers(drinks usually with meals yes vs. no)	Rheumatoid arthritis	rs35483362	T	C	-0.019811	0.00312361	40.23	1.7e-10	-0.0220915	0.0140259	0.115244
Among_current_drinkers(drinks usually with meals yes vs. no)	Rheumatoid arthritis	rs3935624	G	A	-0.0149406	0.00324966	21.14	4.7e-06	-0.0189552	0.0156905	0.22702
Among_current_drinkers(drinks usually with meals yes vs. no)	Rheumatoid arthritis	rs396692	G	A	0.0158659	0.0034144	21.59	3.7e-06	0.0149372	0.0163387	0.3606
Among_current_drinkers(drinks usually with meals yes vs. no)	Rheumatoid arthritis	rs400140	C	T	0.0163237	0.0032793	24.78	6.6e-07	0.0194855	0.0154795	0.208103
Among_current_drinkers(drinks usually with meals yes vs. no)	Rheumatoid arthritis	rs41301394	C	T	-0.0174034	0.0034587	25.32	3.9e-07	0.0355265	0.0143619	0.0133737
Among_current_drinkers(drinks usually with meals yes vs. no)	Rheumatoid arthritis	rs4277992	A	G	0.0150736	0.00313784	23.08	1.4e-06	0.0153667	0.0142325	0.280282
Among_current_drinkers(drinks usually with meals yes vs. no)	Rheumatoid arthritis	rs440712	G	A	0.0160931	0.00324517	24.59	6.3e-07	0.00183125	0.0145952	0.900152
Among_current_drinkers(drinks usually with meals yes vs. no)	Rheumatoid arthritis	rs4526484	A	C	-0.0179657	0.00391305	21.08	3.2e-06	-0.022314	0.0189468	0.238909
Among_current_drinkers(drinks usually with meals yes vs. no)	Rheumatoid arthritis	rs4615151	T	C	0.0165002	0.00334309	24.36	6.5e-07	-0.0386674	0.0143546	0.00706562
Among_current_drinkers(drinks usually with meals yes vs. no)	Rheumatoid arthritis	rs4636319	T	C	-0.0176143	0.00312796	31.71	2.5e-08	0.0142064	0.0141079	0.313943
Among_current_drinkers(drinks usually with meals yes vs. no)	Rheumatoid arthritis	rs4636654	G	A	-0.0171853	0.00319685	28.9	7.6e-08	-0.0282447	0.0141747	0.0463031
Among_current_drinkers(drinks usually with meals yes vs. no)	Rheumatoid arthritis	rs4724077	T	C	-0.0143971	0.00313212	21.13	4.3e-06	-0.0184642	0.0145965	0.20588
Among_current_drinkers(drinks usually with meals yes vs. no)	Rheumatoid arthritis	rs4761967	C	T	-0.0145892	0.00315431	21.39	2.6e-06	0.028482	0.0142063	0.0449749
Among_current_drinkers(drinks usually with meals yes vs. no)	Rheumatoid arthritis	rs4782267	C	G	0.0212205	0.00416965	25.9	3.3e-07	0.00884121	0.0174751	0.612905
Among_current_drinkers(drinks usually with meals yes vs. no)	Rheumatoid arthritis	rs4837904	T	C	-0.0208412	0.00342031	37.13	9.6e-10	-0.0179126	0.0153996	0.244753
Among_current_drinkers(drinks usually with meals yes vs. no)	Rheumatoid arthritis	rs4985699	C	G	-0.0153767	0.00322862	22.68	2.2e-06	-0.0193108	0.0153832	0.209362
Among_current_drinkers(drinks usually with meals yes vs. no)	Rheumatoid arthritis	rs531214	C	T	0.0267696	0.00488146	30.07	4.3e-08	0.0213683	0.0199783	0.284811
Among_current_drinkers(drinks usually with meals yes vs. no)	Rheumatoid arthritis	rs56351958	T	C	-0.0185474	0.00385695	23.12	1.8e-06	0.000191811	0.0185526	0.991751
Among_current_drinkers(drinks usually with meals yes vs. no)	Rheumatoid arthritis	rs58734839	T	C	0.0226792	0.00354161	41.01	9.1e-11	0.0111451	0.0169953	0.511967
Among_current_drinkers(drinks usually with meals yes vs. no)	Rheumatoid arthritis	rs58894620	G	A	-0.0179778	0.00381135	22.25	2.8e-06	-0.00313575	0.0162234	0.846736
Among_current_drinkers(drinks usually with meals yes vs. no)	Rheumatoid arthritis	rs61817482	G	A	-0.0187915	0.00386797	23.6	1.1e-06	-0.0153238	0.0168083	0.361935
Among_current_drinkers(drinks usually with meals yes vs. no)	Rheumatoid arthritis	rs61851647	C	T	-0.0188378	0.00405167	21.62	3.7e-06	-0.00139799	0.0191166	0.941703
Among_current_drinkers(drinks usually with meals yes vs. no)	Rheumatoid arthritis	rs62007820	G	A	-0.0192374	0.00345681	30.97	1.6e-08	-0.040861	0.0172368	0.0177607
Among_current_drinkers(drinks usually with meals yes vs. no)	Rheumatoid arthritis	rs62084749	C	T	-0.0158899	0.00334528	22.56	2.1e-06	-0.0211898	0.0147008	0.14947
Among_current_drinkers(drinks usually with meals yes vs. no)	Rheumatoid arthritis	rs62183034	T	G	0.017265	0.00348228	24.58	1e-06	-0.0266421	0.0155987	0.0876415
Among_current_drinkers(drinks usually with meals yes vs. no)	Rheumatoid arthritis	rs62223645	G	A	-0.035301	0.00725299	23.69	1e-06	0.0121209	0.0348214	0.727773
Among_current_drinkers(drinks usually with meals yes vs. no)	Rheumatoid arthritis	rs62282229	G	T	0.022239	0.00431366	26.58	2.3e-07	-0.00672735	0.0164846	0.683202
Among_current_drinkers(drinks usually with meals yes vs. no)	Rheumatoid arthritis	rs62486396	C	A	-0.0194205	0.00358216	29.39	5.4e-08	0.00547955	0.0176399	0.756079
Among_current_drinkers(drinks usually with meals yes vs. no)	Rheumatoid arthritis	rs6534338	T	C	0.0188627	0.00343405	30.17	3.5e-08	0.0092301	0.014347	0.52
Among_current_drinkers(drinks usually with meals yes vs. no)	Rheumatoid arthritis	rs66463757	C	T	0.0207203	0.00408064	25.78	3.5e-07	-0.0448054	0.0186226	0.0161295
Among_current_drinkers(drinks usually with meals yes vs. no)	Rheumatoid arthritis	rs6690195	C	T	0.0178107	0.00312598	32.46	8.8e-09	-0.00872209	0.0141361	0.537227
Among_current_drinkers(drinks usually with meals yes vs. no)	Rheumatoid arthritis	rs7080386	C	A	-0.0163632	0.00316947	26.65	2.4e-07	0.00751225	0.0144283	0.602604
Among_current_drinkers(drinks usually with meals yes vs. no)	Rheumatoid arthritis	rs7085419	G	A	-0.0160832	0.00326973	24.19	6.6e-07	0.00666395	0.0145444	0.646824
Among_current_drinkers(drinks usually with meals yes vs. no)	Rheumatoid arthritis	rs7170186	C	A	-0.0167722	0.00330966	25.68	4.8e-07	-0.00965822	0.0148138	0.514418
Among_current_drinkers(drinks usually with meals yes vs. no)	Rheumatoid arthritis	rs7242923	T	C	-0.020161	0.00330353	37.24	1.3e-09	-0.0123712	0.0156151	0.428208
Among_current_drinkers(drinks usually with meals yes vs. no)	Rheumatoid arthritis	rs72720396	A	G	-0.024618	0.00369932	44.29	2e-11	-0.00344133	0.0190472	0.856624
Among_current_drinkers(drinks usually with meals yes vs. no)	Rheumatoid arthritis	rs72772094	C	T	-0.0294634	0.00569856	26.73	1.2e-07	0.0109504	0.025697	0.67001
Among_current_drinkers(drinks usually with meals yes vs. no)	Rheumatoid arthritis	rs72778351	T	C	-0.0469063	0.010304	20.72	4.4e-06	0.00122899	0.0424975	0.976929
Among_current_drinkers(drinks usually with meals yes vs. no)	Rheumatoid arthritis	rs73480560	C	T	0.0216814	0.00358342	36.61	2.4e-09	0.0240724	0.0154951	0.120294
Among_current_drinkers(drinks usually with meals yes vs. no)	Rheumatoid arthritis	rs73768169	G	C	-0.0169074	0.00368753	21.02	3.8e-06	0.00381116	0.0152425	0.802561
Among_current_drinkers(drinks usually with meals yes vs. no)	Rheumatoid arthritis	rs74628050	A	T	-0.0276568	0.00571943	23.38	1.3e-06	0.00909656	0.0412806	0.825591
Among_current_drinkers(drinks usually with meals yes vs. no)	Rheumatoid arthritis	rs7551034	A	G	-0.0150112	0.00313497	22.93	1.6e-06	-0.0103885	0.0140076	0.45831
Among_current_drinkers(drinks usually with meals yes vs. no)	Rheumatoid arthritis	rs76076331	C	T	-0.0258549	0.00475162	29.61	6.1e-08	-0.00540109	0.0176699	0.759859
Among_current_drinkers(drinks usually with meals yes vs. no)	Rheumatoid arthritis	rs76138615	C	T	0.0198267	0.00401726	24.36	8.3e-07	0.0192361	0.0172135	0.263779
Among_current_drinkers(drinks usually with meals yes vs. no)	Rheumatoid arthritis	rs7709444	T	C	-0.0152442	0.00312826	23.75	7.7e-07	0.00129554	0.0140422	0.926491
Among_current_drinkers(drinks usually with meals yes vs. no)	Rheumatoid arthritis	rs77165542	C	T	-0.0409402	0.00850363	23.18	1e-06	0.0516204	0.0548717	0.346834
Among_current_drinkers(drinks usually with meals yes vs. no)	Rheumatoid arthritis	rs7775552	A	G	0.0148734	0.0031228	22.68	1.5e-06	-0.0184367	0.0140171	0.18841
Among_current_drinkers(drinks usually with meals yes vs. no)	Rheumatoid arthritis	rs7808586	G	A	-0.0173625	0.00319511	29.53	4.4e-08	-0.000731136	0.0141165	0.958694
Among_current_drinkers(drinks usually with meals yes vs. no)	Rheumatoid arthritis	rs7851830	A	G	-0.0178005	0.00367654	23.44	1.7e-06	0.00690685	0.0168765	0.68235
Among_current_drinkers(drinks usually with meals yes vs. no)	Rheumatoid arthritis	rs7990019	G	C	-0.0167165	0.00359401	21.63	3.8e-06	-0.00130679	0.0147968	0.929626
Among_current_drinkers(drinks usually with meals yes vs. no)	Rheumatoid arthritis	rs898751	C	T	0.0236806	0.00312512	57.42	4.2e-14	0.00450536	0.0140346	0.748197
Among_current_drinkers(drinks usually with meals yes vs. no)	Rheumatoid arthritis	rs9393688	A	T	-0.0200741	0.00355431	31.9	2.3e-08	0.0176649	0.014189	0.213143
Among_current_drinkers(drinks usually with meals yes vs. no)	Rheumatoid arthritis	rs9401593	A	C	-0.0161913	0.00313275	26.71	1.6e-07	0.00292951	0.0139941	0.834183
Among_current_drinkers(drinks usually with meals yes vs. no)	Rheumatoid arthritis	rs9522962	T	C	0.0158985	0.00330686	23.11	1.8e-06	-0.00306127	0.0141764	0.829033
Among_current_drinkers(drinks usually with meals yes vs. no)	Rheumatoid arthritis	rs9661233	A	T	-0.0233103	0.0033157	49.42	2.3e-12	-0.0233173	0.0154206	0.130512
Among_current_drinkers(drinks usually with meals yes vs. no)	Rheumatoid arthritis	rs970284	A	G	-0.0200385	0.00428158	21.9	2.8e-06	-0.020682	0.0219179	0.345366
Among_current_drinkers(drinks usually with meals yes vs. no)	Rheumatoid arthritis	rs9824301	A	C	-0.0174453	0.00327319	28.41	1e-07	-0.00577505	0.0142145	0.684539
Among_current_drinkers(drinks usually with meals yes, it varies, no)	Rheumatoid arthritis	rs10067710	A	T	-0.0111892	0.0024245	21.3	3.7e-06	-0.0169273	0.0145677	0.245245
Among_current_drinkers(drinks usually with meals yes, it varies, no)	Rheumatoid arthritis	rs10095062	G	A	0.0217786	0.00454093	23	1.8e-06	-0.0162939	0.0237325	0.492358
Among_current_drinkers(drinks usually with meals yes, it varies, no)	Rheumatoid arthritis	rs10114333	G	C	0.0124386	0.00254528	23.88	8.9e-07	0.00637195	0.0146304	0.663179
Among_current_drinkers(drinks usually with meals yes, it varies, no)	Rheumatoid arthritis	rs10210970	C	T	-0.0164954	0.00346988	22.6	1.9e-06	-0.0154976	0.0180708	0.391108
Among_current_drinkers(drinks usually with meals yes, it varies, no)	Rheumatoid arthritis	rs10246939	T	C	0.0110989	0.00234655	22.37	2e-06	0.0207792	0.0144471	0.150348
Among_current_drinkers(drinks usually with meals yes, it varies, no)	Rheumatoid arthritis	rs10498060	G	A	0.0125173	0.00263949	22.49	2e-06	0.0429224	0.0161492	0.00786357
Among_current_drinkers(drinks usually with meals yes, it varies, no)	Rheumatoid arthritis	rs1057868	C	T	-0.0126031	0.00258311	23.81	9.7e-07	0.0316715	0.0143216	0.0270047
Among_current_drinkers(drinks usually with meals yes, it varies, no)	Rheumatoid arthritis	rs1072731	T	C	-0.0115341	0.0024137	22.83	1.7e-06	0.0100476	0.0141807	0.478611
Among_current_drinkers(drinks usually with meals yes, it varies, no)	Rheumatoid arthritis	rs10814276	T	A	0.0111625	0.00238014	21.99	2.4e-06	0.00595852	0.0142301	0.675415
Among_current_drinkers(drinks usually with meals yes, it varies, no)	Rheumatoid arthritis	rs10932201	G	A	-0.0135492	0.00234145	33.49	8.3e-09	0.0255839	0.0140173	0.0679767
Among_current_drinkers(drinks usually with meals yes, it varies, no)	Rheumatoid arthritis	rs11105482	T	A	-0.0182305	0.00360147	25.62	4.2e-07	-0.0297604	0.0274044	0.277491
Among_current_drinkers(drinks usually with meals yes, it varies, no)	Rheumatoid arthritis	rs11138767	T	G	0.0116054	0.00241064	23.18	1.5e-06	0.000256999	0.0141604	0.98552
Among_current_drinkers(drinks usually with meals yes, it varies, no)	Rheumatoid arthritis	rs113757482	A	T	0.02318	0.00472784	24.04	8.4e-07	-0.0298196	0.0267608	0.26515
Among_current_drinkers(drinks usually with meals yes, it varies, no)	Rheumatoid arthritis	rs113928248	A	T	0.0357481	0.00777236	21.15	2.8e-06	-0.165195	0.0598565	0.00578282
Among_current_drinkers(drinks usually with meals yes, it varies, no)	Rheumatoid arthritis	rs115236652	C	T	0.0356651	0.00743472	23.01	1.5e-06	0.0136946	0.0748493	0.854828
Among_current_drinkers(drinks usually with meals yes, it varies, no)	Rheumatoid arthritis	rs11546678	G	A	0.0178307	0.00383234	21.65	2.2e-06	-0.0133793	0.0230119	0.560965
Among_current_drinkers(drinks usually with meals yes, it varies, no)	Rheumatoid arthritis	rs117002247	A	G	0.0477417	0.00954937	24.99	7.1e-07	-0.0652538	0.0901524	0.469178
Among_current_drinkers(drinks usually with meals yes, it varies, no)	Rheumatoid arthritis	rs11710280	T	G	-0.011709	0.00246891	22.49	2.1e-06	-0.0132316	0.0146045	0.364938
Among_current_drinkers(drinks usually with meals yes, it varies, no)	Rheumatoid arthritis	rs117205881	C	T	-0.0186456	0.00360885	26.69	2.2e-07	-0.0595139	0.0210186	0.00463319
Among_current_drinkers(drinks usually with meals yes, it varies, no)	Rheumatoid arthritis	rs11749483	A	G	0.0109725	0.00235363	21.73	2.7e-06	-0.0051899	0.0141747	0.714263
Among_current_drinkers(drinks usually with meals yes, it varies, no)	Rheumatoid arthritis	rs12040459	G	A	-0.0144856	0.00289671	25.01	5.7e-07	-0.0174598	0.0168368	0.299737
Among_current_drinkers(drinks usually with meals yes, it varies, no)	Rheumatoid arthritis	rs12065886	T	C	0.0157645	0.00263106	35.9	2.1e-09	0.0360886	0.0162092	0.0259854
Among_current_drinkers(drinks usually with meals yes, it varies, no)	Rheumatoid arthritis	rs12069733	G	A	0.0132954	0.0024399	29.69	4.9e-08	-0.0228113	0.0148146	0.123613
Among_current_drinkers(drinks usually with meals yes, it varies, no)	Rheumatoid arthritis	rs1229984	T	C	0.0453386	0.00777768	33.98	5.2e-09	-0.0516254	0.101979	0.61269
Among_current_drinkers(drinks usually with meals yes, it varies, no)	Rheumatoid arthritis	rs12461923	C	T	0.0146145	0.00305492	22.89	1.6e-06	0.00755787	0.0183989	0.681235
Among_current_drinkers(drinks usually with meals yes, it varies, no)	Rheumatoid arthritis	rs12519587	C	T	-0.0117174	0.00235118	24.84	5e-07	-0.00427176	0.014117	0.762197
Among_current_drinkers(drinks usually with meals yes, it varies, no)	Rheumatoid arthritis	rs12705984	G	A	0.0155309	0.00237011	42.94	6.9e-11	0.0109092	0.0141456	0.440585
Among_current_drinkers(drinks usually with meals yes, it varies, no)	Rheumatoid arthritis	rs12735232	T	C	-0.0155495	0.00320785	23.5	1.2e-06	-0.0126058	0.0181718	0.48787
Among_current_drinkers(drinks usually with meals yes, it varies, no)	Rheumatoid arthritis	rs12868304	A	G	-0.0235128	0.00480003	24	1.3e-06	0.00149013	0.0258047	0.953951
Among_current_drinkers(drinks usually with meals yes, it varies, no)	Rheumatoid arthritis	rs13117856	A	T	0.0129448	0.00258155	25.14	5.3e-07	-0.00188669	0.0153531	0.902197
Among_current_drinkers(drinks usually with meals yes, it varies, no)	Rheumatoid arthritis	rs13262595	A	G	-0.0115091	0.00235092	23.97	9.1e-07	-0.014729	0.0142932	0.302781
Among_current_drinkers(drinks usually with meals yes, it varies, no)	Rheumatoid arthritis	rs144498445	T	C	0.0334697	0.00717991	21.73	4.5e-06	-0.112589	0.0736892	0.126539
Among_current_drinkers(drinks usually with meals yes, it varies, no)	Rheumatoid arthritis	rs147333206	C	T	0.0438784	0.00922667	22.62	2.3e-06	0.0660101	0.0391639	0.0918946
Among_current_drinkers(drinks usually with meals yes, it varies, no)	Rheumatoid arthritis	rs1490834	A	G	-0.0112351	0.00234334	22.99	1.6e-06	0.0118435	0.0141643	0.403068
Among_current_drinkers(drinks usually with meals yes, it varies, no)	Rheumatoid arthritis	rs150809545	C	T	0.0433023	0.00942512	21.11	4.5e-06	-0.206255	0.107798	0.0557045
Among_current_drinkers(drinks usually with meals yes, it varies, no)	Rheumatoid arthritis	rs1520231	T	C	0.0120613	0.0023453	26.45	2.5e-07	-0.013581	0.0140969	0.335343
Among_current_drinkers(drinks usually with meals yes, it varies, no)	Rheumatoid arthritis	rs1563049	C	T	-0.014507	0.00284795	25.95	3.7e-07	-0.0110828	0.0227524	0.626185
Among_current_drinkers(drinks usually with meals yes, it varies, no)	Rheumatoid arthritis	rs17028031	G	A	0.0233228	0.00451056	26.74	2.4e-07	0.0318653	0.019008	0.0936569
Among_current_drinkers(drinks usually with meals yes, it varies, no)	Rheumatoid arthritis	rs1714082	G	A	0.015389	0.00236	42.52	8.4e-11	-0.0258923	0.0144678	0.0735106
Among_current_drinkers(drinks usually with meals yes, it varies, no)	Rheumatoid arthritis	rs17407267	A	G	0.0178572	0.00388364	21.14	3.9e-06	-0.00535012	0.022103	0.808738
Among_current_drinkers(drinks usually with meals yes, it varies, no)	Rheumatoid arthritis	rs17637472	G	A	0.0119948	0.00240607	24.85	6.3e-07	-0.00865625	0.0141054	0.539424
Among_current_drinkers(drinks usually with meals yes, it varies, no)	Rheumatoid arthritis	rs17727474	C	T	-0.0153228	0.00320126	22.91	1.7e-06	0.0275542	0.0179196	0.124133
Among_current_drinkers(drinks usually with meals yes, it varies, no)	Rheumatoid arthritis	rs17814502	T	A	0.0131677	0.00272171	23.41	1.3e-06	-0.0429603	0.0172175	0.0125904
Among_current_drinkers(drinks usually with meals yes, it varies, no)	Rheumatoid arthritis	rs1837143	C	T	-0.0127056	0.00233146	29.7	4.9e-08	-0.010479	0.0140267	0.455017
Among_current_drinkers(drinks usually with meals yes, it varies, no)	Rheumatoid arthritis	rs185464914	G	A	0.0523607	0.0102166	26.27	2.6e-07	-0.0252532	0.0945071	0.789307
Among_current_drinkers(drinks usually with meals yes, it varies, no)	Rheumatoid arthritis	rs1896762	A	G	-0.0334308	0.00724764	21.28	3.8e-06	0.0278579	0.0429183	0.51628
Among_current_drinkers(drinks usually with meals yes, it varies, no)	Rheumatoid arthritis	rs2016975	A	C	0.0122049	0.00234157	27.17	1.7e-07	0.00212454	0.014543	0.883852
Among_current_drinkers(drinks usually with meals yes, it varies, no)	Rheumatoid arthritis	rs2058708	G	T	0.0186212	0.00394537	22.28	2.6e-06	-0.0110609	0.0217927	0.611767
Among_current_drinkers(drinks usually with meals yes, it varies, no)	Rheumatoid arthritis	rs2463939	A	T	0.0130407	0.00247687	27.72	1.2e-07	-0.0153252	0.0153937	0.319466
Among_current_drinkers(drinks usually with meals yes, it varies, no)	Rheumatoid arthritis	rs2514226	T	C	-0.0132414	0.00270151	24.02	1.1e-06	-0.0550845	0.0167959	0.00103937
Among_current_drinkers(drinks usually with meals yes, it varies, no)	Rheumatoid arthritis	rs2567325	A	G	-0.0165288	0.00307566	28.88	1e-07	0.00159436	0.0187207	0.93213
Among_current_drinkers(drinks usually with meals yes, it varies, no)	Rheumatoid arthritis	rs2606086	G	A	0.0134915	0.00258013	27.34	2.3e-07	-0.0180396	0.0150412	0.230394
Among_current_drinkers(drinks usually with meals yes, it varies, no)	Rheumatoid arthritis	rs2774241	A	C	-0.0283324	0.00581146	23.77	9.7e-07	-0.038648	0.0314122	0.218566
Among_current_drinkers(drinks usually with meals yes, it varies, no)	Rheumatoid arthritis	rs2830434	A	T	-0.0117671	0.00256617	21.03	4.2e-06	-0.00296649	0.0159728	0.852663
Among_current_drinkers(drinks usually with meals yes, it varies, no)	Rheumatoid arthritis	rs2860872	T	C	-0.0115687	0.00236738	23.88	1.1e-06	0.00422494	0.0140064	0.762924
Among_current_drinkers(drinks usually with meals yes, it varies, no)	Rheumatoid arthritis	rs34820395	A	G	0.0118166	0.00249573	22.42	2.1e-06	-0.0291292	0.0156911	0.0633957
Among_current_drinkers(drinks usually with meals yes, it varies, no)	Rheumatoid arthritis	rs34833930	G	C	0.0167677	0.00299881	31.26	2.3e-08	-0.0198958	0.0172327	0.248279
Among_current_drinkers(drinks usually with meals yes, it varies, no)	Rheumatoid arthritis	rs34940743	A	G	0.0120233	0.00244701	24.14	9.2e-07	0.0022209	0.0146305	0.879346
Among_current_drinkers(drinks usually with meals yes, it varies, no)	Rheumatoid arthritis	rs35550545	G	A	0.019556	0.0039947	23.97	1.1e-06	-0.0229818	0.0215923	0.287171
Among_current_drinkers(drinks usually with meals yes, it varies, no)	Rheumatoid arthritis	rs36023390	C	T	-0.0133772	0.00242339	30.47	3.2e-08	-0.0180019	0.0144312	0.212242
Among_current_drinkers(drinks usually with meals yes, it varies, no)	Rheumatoid arthritis	rs373687	T	C	0.0123718	0.00244488	25.61	4.5e-07	0.0209713	0.0151922	0.167465
Among_current_drinkers(drinks usually with meals yes, it varies, no)	Rheumatoid arthritis	rs379889	T	C	-0.0112671	0.00242273	21.63	2.7e-06	0.0223572	0.014061	0.11183
Among_current_drinkers(drinks usually with meals yes, it varies, no)	Rheumatoid arthritis	rs4140665	A	G	-0.0135926	0.00271722	25.02	5.1e-07	-0.0358873	0.0163436	0.0281061
Among_current_drinkers(drinks usually with meals yes, it varies, no)	Rheumatoid arthritis	rs4277992	A	G	0.0112714	0.00234679	23.07	1.4e-06	0.0153667	0.0142325	0.280282
Among_current_drinkers(drinks usually with meals yes, it varies, no)	Rheumatoid arthritis	rs4615151	T	C	0.0114108	0.00250372	20.77	3.8e-06	-0.0386674	0.0143546	0.00706562
Among_current_drinkers(drinks usually with meals yes, it varies, no)	Rheumatoid arthritis	rs4636319	T	C	-0.0115671	0.002342	24.39	1e-06	0.0142064	0.0141079	0.313943
Among_current_drinkers(drinks usually with meals yes, it varies, no)	Rheumatoid arthritis	rs4636654	G	A	-0.0144095	0.00239509	36.2	1.8e-09	-0.0282447	0.0141747	0.0463031
Among_current_drinkers(drinks usually with meals yes, it varies, no)	Rheumatoid arthritis	rs4674407	C	T	-0.0122948	0.00235393	27.28	2e-07	-0.021487	0.0141215	0.128114
Among_current_drinkers(drinks usually with meals yes, it varies, no)	Rheumatoid arthritis	rs4675248	A	G	-0.0115849	0.0023887	23.52	1.1e-06	-0.0202746	0.0140714	0.14963
Among_current_drinkers(drinks usually with meals yes, it varies, no)	Rheumatoid arthritis	rs4985699	C	G	-0.011629	0.00241521	23.18	1.8e-06	-0.0193108	0.0153832	0.209362
Among_current_drinkers(drinks usually with meals yes, it varies, no)	Rheumatoid arthritis	rs536508	G	C	0.0176189	0.0035462	24.68	6.3e-07	-0.0190973	0.0197402	0.333329
Among_current_drinkers(drinks usually with meals yes, it varies, no)	Rheumatoid arthritis	rs56094641	A	G	-0.0122345	0.0023827	26.37	2.9e-07	0.0364527	0.0141652	0.0100705
Among_current_drinkers(drinks usually with meals yes, it varies, no)	Rheumatoid arthritis	rs56315233	T	C	0.0202685	0.00419027	23.4	1.5e-06	-0.00345576	0.0324721	0.915247
Among_current_drinkers(drinks usually with meals yes, it varies, no)	Rheumatoid arthritis	rs5762870	C	T	0.0128489	0.00256243	25.14	3.9e-07	-0.0394188	0.0146373	0.00708044
Among_current_drinkers(drinks usually with meals yes, it varies, no)	Rheumatoid arthritis	rs57919173	A	G	-0.0168793	0.0023489	51.64	7.6e-13	-0.00228906	0.0140929	0.87097
Among_current_drinkers(drinks usually with meals yes, it varies, no)	Rheumatoid arthritis	rs58894620	G	A	-0.0147882	0.00286007	26.73	2.5e-07	-0.00313575	0.0162234	0.846736
Among_current_drinkers(drinks usually with meals yes, it varies, no)	Rheumatoid arthritis	rs60030517	T	A	-0.0154416	0.00276243	31.25	2.5e-08	0.00583918	0.0176959	0.741419
Among_current_drinkers(drinks usually with meals yes, it varies, no)	Rheumatoid arthritis	rs62007820	G	A	-0.0118931	0.00258945	21.09	3.3e-06	-0.040861	0.0172368	0.0177607
Among_current_drinkers(drinks usually with meals yes, it varies, no)	Rheumatoid arthritis	rs62084749	C	T	-0.0123197	0.0025045	24.2	7.5e-07	-0.0211898	0.0147008	0.14947
Among_current_drinkers(drinks usually with meals yes, it varies, no)	Rheumatoid arthritis	rs62107261	T	C	-0.0272135	0.00547221	24.73	5.7e-07	0.0358756	0.050329	0.475956
Among_current_drinkers(drinks usually with meals yes, it varies, no)	Rheumatoid arthritis	rs62217385	A	G	0.0118001	0.00258125	20.9	4.5e-06	0.0131383	0.016563	0.427643
Among_current_drinkers(drinks usually with meals yes, it varies, no)	Rheumatoid arthritis	rs62282229	G	T	0.0176515	0.00322796	29.9	3.9e-08	-0.00672735	0.0164846	0.683202
Among_current_drinkers(drinks usually with meals yes, it varies, no)	Rheumatoid arthritis	rs62366821	A	G	0.0110725	0.00235757	22.06	3.2e-06	0.00773882	0.0141266	0.583817
Among_current_drinkers(drinks usually with meals yes, it varies, no)	Rheumatoid arthritis	rs62486396	C	A	-0.0141517	0.00268	27.88	1.1e-07	0.00547955	0.0176399	0.756079
Among_current_drinkers(drinks usually with meals yes, it varies, no)	Rheumatoid arthritis	rs62497993	C	T	-0.0143728	0.00285883	25.28	7.5e-07	-0.0208279	0.0158887	0.189906
Among_current_drinkers(drinks usually with meals yes, it varies, no)	Rheumatoid arthritis	rs6534338	T	C	0.0129421	0.00257211	25.32	4.2e-07	0.0092301	0.014347	0.52
Among_current_drinkers(drinks usually with meals yes, it varies, no)	Rheumatoid arthritis	rs6690195	C	T	0.0145482	0.00234272	38.56	4.3e-10	-0.00872209	0.0141361	0.537227
Among_current_drinkers(drinks usually with meals yes, it varies, no)	Rheumatoid arthritis	rs6711980	G	A	-0.0153219	0.0023376	42.96	4.3e-11	0.00977118	0.0141215	0.488978
Among_current_drinkers(drinks usually with meals yes, it varies, no)	Rheumatoid arthritis	rs7170186	C	A	-0.0125025	0.00247543	25.51	4.7e-07	-0.00965822	0.0148138	0.514418
Among_current_drinkers(drinks usually with meals yes, it varies, no)	Rheumatoid arthritis	rs7242923	T	C	-0.0144536	0.00247125	34.21	5e-09	-0.0123712	0.0156151	0.428208
Among_current_drinkers(drinks usually with meals yes, it varies, no)	Rheumatoid arthritis	rs7247837	G	A	0.0186978	0.00385059	23.58	1.4e-06	-0.0143585	0.0191084	0.452397
Among_current_drinkers(drinks usually with meals yes, it varies, no)	Rheumatoid arthritis	rs72660133	G	A	0.0294279	0.00621598	22.41	2.1e-06	0.00805534	0.0245993	0.743319
Among_current_drinkers(drinks usually with meals yes, it varies, no)	Rheumatoid arthritis	rs72720396	A	G	-0.0196203	0.00277134	50.12	8.5e-13	-0.00344133	0.0190472	0.856624
Among_current_drinkers(drinks usually with meals yes, it varies, no)	Rheumatoid arthritis	rs73480560	C	T	0.0152854	0.00268032	32.52	1.8e-08	0.0240724	0.0154951	0.120294
Among_current_drinkers(drinks usually with meals yes, it varies, no)	Rheumatoid arthritis	rs74628050	A	T	-0.0193869	0.00428361	20.48	4.8e-06	0.00909656	0.0412806	0.825591
Among_current_drinkers(drinks usually with meals yes, it varies, no)	Rheumatoid arthritis	rs7468124	C	T	-0.01396	0.00240805	33.61	5.8e-09	-0.0203638	0.0146716	0.165144
Among_current_drinkers(drinks usually with meals yes, it varies, no)	Rheumatoid arthritis	rs74802145	C	G	0.02806	0.00508875	30.41	4.5e-08	-0.00769052	0.0374122	0.837133
Among_current_drinkers(drinks usually with meals yes, it varies, no)	Rheumatoid arthritis	rs75290057	A	G	-0.0675037	0.0129026	27.37	2.1e-07	-0.0403928	0.0805753	0.616156
Among_current_drinkers(drinks usually with meals yes, it varies, no)	Rheumatoid arthritis	rs7551034	A	G	-0.01185	0.00234753	25.48	3.8e-07	-0.0103885	0.0140076	0.45831
Among_current_drinkers(drinks usually with meals yes, it varies, no)	Rheumatoid arthritis	rs7557432	C	T	-0.0123559	0.00253991	23.67	1.1e-06	0.0178059	0.014453	0.217954
Among_current_drinkers(drinks usually with meals yes, it varies, no)	Rheumatoid arthritis	rs76076331	C	T	-0.0165641	0.00355985	21.65	3.2e-06	-0.00540109	0.0176699	0.759859
Among_current_drinkers(drinks usually with meals yes, it varies, no)	Rheumatoid arthritis	rs7765856	C	T	-0.052282	0.0109482	22.8	2.2e-06	-0.0880207	0.117565	0.454038
Among_current_drinkers(drinks usually with meals yes, it varies, no)	Rheumatoid arthritis	rs7808586	G	A	-0.0133883	0.00239146	31.34	2.2e-08	-0.000731136	0.0141165	0.958694
Among_current_drinkers(drinks usually with meals yes, it varies, no)	Rheumatoid arthritis	rs7851830	A	G	-0.013306	0.00275465	23.33	1.4e-06	0.00690685	0.0168765	0.68235
Among_current_drinkers(drinks usually with meals yes, it varies, no)	Rheumatoid arthritis	rs898751	C	T	0.0150229	0.00233682	41.33	1.6e-10	0.00450536	0.0140346	0.748197
Among_current_drinkers(drinks usually with meals yes, it varies, no)	Rheumatoid arthritis	rs910766	C	A	0.0111301	0.00238081	21.85	2.9e-06	-0.010053	0.0143523	0.483648
Among_current_drinkers(drinks usually with meals yes, it varies, no)	Rheumatoid arthritis	rs9401593	A	C	-0.011548	0.00234702	24.21	5.3e-07	0.00292951	0.0139941	0.834183
Among_current_drinkers(drinks usually with meals yes, it varies, no)	Rheumatoid arthritis	rs9866968	G	A	-0.012358	0.00246276	25.18	5e-07	0.000996653	0.0143646	0.944685
Beercider glasses per month	Rheumatoid arthritis	rs10068046	A	G	0.0145053	0.00304242	22.73	1.5e-06	-0.000575363	0.0178038	0.974219
Beercider glasses per month	Rheumatoid arthritis	rs10799325	G	C	-0.0144544	0.0028921	24.98	4.8e-07	-0.00910837	0.0178631	0.610124
Beercider glasses per month	Rheumatoid arthritis	rs10907225	T	C	-0.0123429	0.00231965	28.31	1.1e-07	-0.0146854	0.0149932	0.327348
Beercider glasses per month	Rheumatoid arthritis	rs11127048	G	A	-0.0167934	0.00235336	50.92	1.1e-12	-0.0141823	0.0145565	0.329913
Beercider glasses per month	Rheumatoid arthritis	rs112975700	C	T	0.0213078	0.00379767	31.48	1.8e-08	0.0048526	0.0225191	0.829387
Beercider glasses per month	Rheumatoid arthritis	rs115067791	G	A	0.027627	0.0048759	32.1	1.3e-08	0.0247704	0.0354445	0.484646
Beercider glasses per month	Rheumatoid arthritis	rs11570094	C	A	0.0131766	0.0024777	28.28	1.3e-07	-0.00588267	0.0160229	0.713515
Beercider glasses per month	Rheumatoid arthritis	rs11593137	A	G	0.013322	0.00286553	21.61	4.4e-06	0.0189315	0.0176929	0.284616
Beercider glasses per month	Rheumatoid arthritis	rs11632877	G	A	0.0112687	0.00227776	24.48	6.4e-07	-0.0123783	0.0142677	0.385628
Beercider glasses per month	Rheumatoid arthritis	rs11654342	G	T	0.0192308	0.00363041	28.06	1.4e-07	-0.017087	0.022348	0.444517
Beercider glasses per month	Rheumatoid arthritis	rs11744309	C	T	0.0123488	0.00249441	24.51	7.4e-07	0.0265831	0.0160179	0.0969974
Beercider glasses per month	Rheumatoid arthritis	rs12065191	T	C	0.0128319	0.00255959	25.13	4.2e-07	0.00431903	0.0150416	0.774005
Beercider glasses per month	Rheumatoid arthritis	rs1229984	T	C	-0.118519	0.00743479	254.12	1.1e-57	-0.0516254	0.101979	0.61269
Beercider glasses per month	Rheumatoid arthritis	rs13016665	C	A	-0.0127515	0.00229779	30.8	3.2e-08	0.0205369	0.0140643	0.14423
Beercider glasses per month	Rheumatoid arthritis	rs13023941	A	G	0.0282018	0.00616674	20.91	4.7e-06	0.0177102	0.0495325	0.720683
Beercider glasses per month	Rheumatoid arthritis	rs13098920	G	A	0.036725	0.0076309	23.16	1.5e-06	0.0217209	0.0352389	0.537637
Beercider glasses per month	Rheumatoid arthritis	rs13107325	C	T	0.0282574	0.0043012	43.16	5.1e-11	0.0443353	0.0610256	0.467531
Beercider glasses per month	Rheumatoid arthritis	rs13222665	T	C	-0.0119294	0.00226849	27.65	1.6e-07	-0.0102384	0.0140435	0.465973
Beercider glasses per month	Rheumatoid arthritis	rs13403399	T	G	0.0117279	0.00245683	22.79	1.7e-06	-0.00617008	0.0147329	0.675364
Beercider glasses per month	Rheumatoid arthritis	rs1387695	T	G	-0.0110075	0.00228585	23.19	1.2e-06	-0.00423487	0.0143025	0.76716
Beercider glasses per month	Rheumatoid arthritis	rs139823448	C	T	-0.0286198	0.0060183	22.61	1.3e-06	0.0249091	0.0486308	0.608505
Beercider glasses per month	Rheumatoid arthritis	rs144035638	A	G	0.0484018	0.0103257	21.97	2.6e-06	0.0375805	0.0416759	0.3672
Beercider glasses per month	Rheumatoid arthritis	rs1449341	G	T	0.0130206	0.00272507	22.83	2.3e-06	0.00707488	0.0159446	0.657248
Beercider glasses per month	Rheumatoid arthritis	rs1475346	A	G	0.0476681	0.00968798	24.21	8.3e-07	-0.0407982	0.0905338	0.652248
Beercider glasses per month	Rheumatoid arthritis	rs151003768	C	T	0.0558274	0.0116908	22.8	1.8e-06	0.0675236	0.0723145	0.350433
Beercider glasses per month	Rheumatoid arthritis	rs1520929	T	C	-0.0139056	0.00227276	37.43	5.9e-10	-0.0122439	0.0140476	0.383426
Beercider glasses per month	Rheumatoid arthritis	rs1604011	C	T	-0.0113569	0.00226587	25.12	6.3e-07	0.0118583	0.0141964	0.403549
Beercider glasses per month	Rheumatoid arthritis	rs17016514	G	A	0.0171832	0.00323602	28.2	9.7e-08	0.0493666	0.0209467	0.0184344
Beercider glasses per month	Rheumatoid arthritis	rs17236900	C	T	0.028862	0.00604377	22.81	1.5e-06	-0.0334194	0.0429771	0.4368
Beercider glasses per month	Rheumatoid arthritis	rs17469315	A	C	0.0213995	0.00455897	22.03	3.5e-06	0.00855861	0.0331272	0.796132
Beercider glasses per month	Rheumatoid arthritis	rs1750732	G	A	-0.0107771	0.00233065	21.38	3.7e-06	-0.00054252	0.0145023	0.970159
Beercider glasses per month	Rheumatoid arthritis	rs1793842	C	A	-0.0114501	0.00243531	22.11	2.8e-06	0.00451191	0.0154353	0.770048
Beercider glasses per month	Rheumatoid arthritis	rs2026764	C	T	-0.0203445	0.00446337	20.78	4.3e-06	-0.00172004	0.0387102	0.964559
Beercider glasses per month	Rheumatoid arthritis	rs2224585	G	A	-0.012555	0.00263501	22.7	1.7e-06	0.00749516	0.0169664	0.65866
Beercider glasses per month	Rheumatoid arthritis	rs2405693	T	A	0.0156195	0.00246987	39.99	2.4e-10	0.00573263	0.0155764	0.712848
Beercider glasses per month	Rheumatoid arthritis	rs28370625	A	T	-0.0160488	0.00256918	39.02	3.7e-10	-0.00440602	0.0180104	0.806736
Beercider glasses per month	Rheumatoid arthritis	rs28712821	G	A	-0.0228585	0.00232733	96.47	1e-22	0.0135311	0.0146648	0.356168
Beercider glasses per month	Rheumatoid arthritis	rs28929474	C	T	0.0523585	0.00808106	41.98	9.9e-11	0.0273701	0.0504878	0.58774
Beercider glasses per month	Rheumatoid arthritis	rs3001426	T	C	-0.0116899	0.00227467	26.41	3.6e-07	0.0120987	0.0140872	0.390427
Beercider glasses per month	Rheumatoid arthritis	rs322755	A	C	-0.0113378	0.00228635	24.59	9e-07	-0.0252036	0.0144666	0.0814761
Beercider glasses per month	Rheumatoid arthritis	rs33988198	A	C	-0.0274066	0.00378758	52.36	4.2e-13	-0.00621634	0.0202375	0.758716
Beercider glasses per month	Rheumatoid arthritis	rs34365278	G	A	-0.012685	0.00232392	29.79	5.9e-08	-0.0354577	0.0150642	0.018584
Beercider glasses per month	Rheumatoid arthritis	rs36029218	A	T	0.0170206	0.0028049	36.82	1.7e-09	-0.00591264	0.0187976	0.753109
Beercider glasses per month	Rheumatoid arthritis	rs393093	G	A	-0.0121508	0.00255432	22.63	2.2e-06	0.02528	0.016041	0.115034
Beercider glasses per month	Rheumatoid arthritis	rs4516525	G	A	-0.0170167	0.00355115	22.96	1.8e-06	0.0116077	0.0208137	0.577051
Beercider glasses per month	Rheumatoid arthritis	rs4681953	A	C	-0.0130649	0.0025802	25.64	3.8e-07	0.00860172	0.0168617	0.609958
Beercider glasses per month	Rheumatoid arthritis	rs4786992	T	C	-0.0135781	0.0022781	35.52	3.2e-09	-0.0129062	0.0141036	0.360137
Beercider glasses per month	Rheumatoid arthritis	rs4888010	G	A	0.0150009	0.00227081	43.64	4.2e-11	-0.00793184	0.0140664	0.572833
Beercider glasses per month	Rheumatoid arthritis	rs4953149	T	C	-0.0175828	0.00238304	54.44	1.3e-13	0.0194652	0.0141562	0.169123
Beercider glasses per month	Rheumatoid arthritis	rs537755054	G	T	0.0456017	0.00941974	23.44	1.7e-06	0.0029971	0.0439771	0.945665
Beercider glasses per month	Rheumatoid arthritis	rs55970045	C	A	-0.012639	0.00274877	21.14	4.5e-06	0.0320669	0.0157126	0.0412658
Beercider glasses per month	Rheumatoid arthritis	rs56094641	A	G	0.0238072	0.00229813	107.32	3.4e-25	0.0364527	0.0141652	0.0100705
Beercider glasses per month	Rheumatoid arthritis	rs56247405	C	T	-0.0140952	0.00307117	21.06	3.4e-06	-0.00274489	0.0201962	0.891891
Beercider glasses per month	Rheumatoid arthritis	rs57803	G	A	0.013647	0.0029697	21.12	4.9e-06	-0.0170559	0.0170779	0.317934
Beercider glasses per month	Rheumatoid arthritis	rs6049886	G	T	-0.0129832	0.00240371	29.17	9.5e-08	0.000814696	0.0153246	0.957602
Beercider glasses per month	Rheumatoid arthritis	rs6075394	C	G	0.0123716	0.00230249	28.87	7.7e-08	-0.000320744	0.0146554	0.982539
Beercider glasses per month	Rheumatoid arthritis	rs61154893	C	A	-0.0150245	0.00263227	32.58	1.3e-08	-0.00674444	0.0161703	0.676614
Beercider glasses per month	Rheumatoid arthritis	rs61873510	G	T	0.0117306	0.00246151	22.71	1.7e-06	0.0122556	0.0154544	0.427767
Beercider glasses per month	Rheumatoid arthritis	rs6475348	A	G	0.0130485	0.00237995	30.06	6.5e-08	-0.00482966	0.0143295	0.736083
Beercider glasses per month	Rheumatoid arthritis	rs6567160	T	C	0.0125174	0.00267091	21.96	2.1e-06	0.00914269	0.0179999	0.611502
Beercider glasses per month	Rheumatoid arthritis	rs6578916	A	G	0.0112492	0.00226877	24.58	6.9e-07	-0.00940604	0.0143044	0.510819
Beercider glasses per month	Rheumatoid arthritis	rs6868457	T	C	0.0134671	0.00226512	35.35	3.7e-09	-0.00621469	0.0140123	0.657391
Beercider glasses per month	Rheumatoid arthritis	rs6899302	T	C	0.0139411	0.0023209	36.08	1.7e-09	-0.00440587	0.0142978	0.757968
Beercider glasses per month	Rheumatoid arthritis	rs6899876	T	C	0.0133312	0.00250581	28.3	8.4e-08	0.0226762	0.0160744	0.158332
Beercider glasses per month	Rheumatoid arthritis	rs7079463	A	G	-0.0114877	0.00230752	24.78	9.1e-07	0.00336703	0.0142444	0.813141
Beercider glasses per month	Rheumatoid arthritis	rs7098181	G	T	0.0147002	0.00228677	41.32	1.1e-10	0.00858685	0.0144282	0.551747
Beercider glasses per month	Rheumatoid arthritis	rs7137802	C	A	-0.0124711	0.0026895	21.5	4.3e-06	-0.00695244	0.0147754	0.637968
Beercider glasses per month	Rheumatoid arthritis	rs72661785	G	C	0.0459198	0.00980969	21.91	3.6e-06	0.00323482	0.0985244	0.973808
Beercider glasses per month	Rheumatoid arthritis	rs72686107	A	G	-0.01445	0.00288115	25.15	5.8e-07	-0.0655479	0.0176421	0.000202852
Beercider glasses per month	Rheumatoid arthritis	rs72720396	A	G	0.0194529	0.00267539	52.87	3e-13	-0.00344133	0.0190472	0.856624
Beercider glasses per month	Rheumatoid arthritis	rs72792185	C	T	0.0215112	0.00446469	23.21	1.4e-06	-0.0160399	0.026252	0.541202
Beercider glasses per month	Rheumatoid arthritis	rs72843235	A	G	-0.0396117	0.00856735	21.38	3.6e-06	-0.00595215	0.0309309	0.847402
Beercider glasses per month	Rheumatoid arthritis	rs74742227	C	T	0.0520166	0.0108123	23.14	1.3e-06	0.0706911	0.0531477	0.183489
Beercider glasses per month	Rheumatoid arthritis	rs75120545	C	T	0.0349527	0.00699294	24.98	5.8e-07	-0.0208025	0.033821	0.538504
Beercider glasses per month	Rheumatoid arthritis	rs7687139	G	C	0.0108609	0.00233717	21.59	3.5e-06	-0.0238304	0.0147429	0.106007
Beercider glasses per month	Rheumatoid arthritis	rs77169818	A	T	0.0267366	0.00560202	22.78	1.4e-06	-0.00613444	0.0257357	0.8116
Beercider glasses per month	Rheumatoid arthritis	rs7772623	C	T	-0.0156496	0.00301238	26.99	2.5e-07	-0.0249775	0.014995	0.0957679
Beercider glasses per month	Rheumatoid arthritis	rs77934755	A	G	0.0178848	0.00372333	23.07	1.9e-06	-0.0550465	0.0269471	0.0410752
Beercider glasses per month	Rheumatoid arthritis	rs78233244	C	T	-0.0328622	0.00690855	22.63	2.4e-06	-0.0113918	0.0279115	0.683172
Beercider glasses per month	Rheumatoid arthritis	rs78649910	T	A	0.0204117	0.00363634	31.51	2e-08	-0.0327603	0.0214417	0.126543
Beercider glasses per month	Rheumatoid arthritis	rs7869829	G	A	0.0127688	0.0022564	32.02	2e-08	0.014726	0.014107	0.296542
Beercider glasses per month	Rheumatoid arthritis	rs78727898	C	T	-0.0161334	0.0034539	21.82	3.6e-06	0.0280515	0.0303693	0.355653
Beercider glasses per month	Rheumatoid arthritis	rs8025516	T	G	0.0119387	0.00236106	25.57	4.4e-07	-0.00466643	0.0141193	0.741022
Beercider glasses per month	Rheumatoid arthritis	rs8044722	G	T	0.011707	0.00232242	25.41	5.3e-07	0.00788309	0.0146959	0.591673
Beercider glasses per month	Rheumatoid arthritis	rs807249	C	G	0.0125566	0.00261326	23.09	1.5e-06	-0.0196482	0.0164159	0.231345
Beercider glasses per month	Rheumatoid arthritis	rs8096183	C	T	0.0141423	0.00283469	24.89	5.2e-07	-0.0233366	0.0181949	0.199635
Beercider glasses per month	Rheumatoid arthritis	rs831080	C	G	0.0114878	0.00253229	20.58	4.9e-06	-0.0104941	0.015081	0.486525
Beercider glasses per month	Rheumatoid arthritis	rs878756	T	C	-0.0125615	0.00236386	28.24	1.3e-07	-0.00513271	0.0149807	0.731884
Beercider glasses per month	Rheumatoid arthritis	rs9315010	A	G	-0.0122703	0.00254316	23.28	1.5e-06	0.0358444	0.0148617	0.0158708
Beercider glasses per month	Rheumatoid arthritis	rs9318601	C	A	0.0110291	0.00229333	23.13	1.4e-06	-0.030496	0.0151738	0.0444539
Beercider glasses per month	Rheumatoid arthritis	rs9607805	C	T	-0.0117707	0.00254155	21.45	2.9e-06	0.034015	0.0148846	0.0222987
Beercider glasses per month	Rheumatoid arthritis	rs9634936	A	T	0.0139687	0.00229735	36.97	1.5e-09	0.0204607	0.0142253	0.15034
Beercider glasses per month	Rheumatoid arthritis	rs9824301	A	C	0.0130525	0.0023669	30.41	3.3e-08	-0.00577505	0.0142145	0.684539
Bowls of cereal per week	Rheumatoid arthritis	rs10087729	G	A	0.00987411	0.0021518	21.06	4.2e-06	0.00398932	0.0148295	0.78792
Bowls of cereal per week	Rheumatoid arthritis	rs10109061	A	G	-0.0131311	0.00213651	37.77	5.2e-10	0.00136204	0.0149406	0.927362
Bowls of cereal per week	Rheumatoid arthritis	rs1037386	T	C	-0.0104717	0.00217797	23.12	1.7e-06	-0.0307326	0.0147805	0.0375933
Bowls of cereal per week	Rheumatoid arthritis	rs10838574	A	G	-0.0132873	0.00219067	36.79	1.8e-09	0.0351663	0.0148595	0.0179531
Bowls of cereal per week	Rheumatoid arthritis	rs10899488	A	G	0.0178092	0.00284281	39.25	3.9e-10	-0.0151121	0.0175472	0.389113
Bowls of cereal per week	Rheumatoid arthritis	rs10969132	G	T	-0.022039	0.00463458	22.61	2.3e-06	0.0145645	0.0272168	0.592561
Bowls of cereal per week	Rheumatoid arthritis	rs11097340	C	T	0.0129873	0.00213759	36.91	9.6e-10	-0.0039973	0.0144187	0.781604
Bowls of cereal per week	Rheumatoid arthritis	rs11109785	A	T	0.0120973	0.00247782	23.84	9.9e-07	0.00356056	0.0163685	0.827799
Bowls of cereal per week	Rheumatoid arthritis	rs11119497	G	A	-0.0112105	0.00210693	28.31	8.8e-08	0.0067199	0.01404	0.632204
Bowls of cereal per week	Rheumatoid arthritis	rs111348842	G	A	0.0195329	0.003981	24.07	9e-07	-0.0262392	0.0269159	0.32963
Bowls of cereal per week	Rheumatoid arthritis	rs113131540	G	C	-0.0536846	0.0115096	21.76	4.8e-06	-0.112689	0.0787847	0.152619
Bowls of cereal per week	Rheumatoid arthritis	rs11660658	T	C	-0.0161364	0.00230382	49.06	2.9e-12	0.00104112	0.0148168	0.943982
Bowls of cereal per week	Rheumatoid arthritis	rs116750156	T	G	0.0307295	0.00635794	23.36	1.3e-06	-0.0398426	0.0474528	0.401118
Bowls of cereal per week	Rheumatoid arthritis	rs116941748	C	T	-0.0179432	0.00385697	21.64	3e-06	0.0530603	0.0297129	0.0741361
Bowls of cereal per week	Rheumatoid arthritis	rs11707956	T	C	-0.0102307	0.00210165	23.7	1.3e-06	-0.0137215	0.0140406	0.328432
Bowls of cereal per week	Rheumatoid arthritis	rs117325642	T	A	0.0233353	0.00508566	21.05	4e-06	0.00549266	0.0421419	0.8963
Bowls of cereal per week	Rheumatoid arthritis	rs117419440	G	C	-0.0352204	0.00666152	27.95	7.5e-08	-0.00448707	0.0398587	0.910368
Bowls of cereal per week	Rheumatoid arthritis	rs11764446	T	C	-0.020966	0.00384421	29.75	6.4e-08	0.0154744	0.0258792	0.549874
Bowls of cereal per week	Rheumatoid arthritis	rs11780710	G	T	0.0108281	0.00210493	26.46	2.8e-07	-0.0239181	0.0141501	0.0909683
Bowls of cereal per week	Rheumatoid arthritis	rs11940694	A	G	0.0144664	0.00216504	44.65	1.9e-11	0.0127079	0.0146613	0.386074
Bowls of cereal per week	Rheumatoid arthritis	rs1217105	T	G	0.0120246	0.00227038	28.05	1e-07	-0.00523914	0.015875	0.741382
Bowls of cereal per week	Rheumatoid arthritis	rs12318581	G	C	-0.0134463	0.00238203	31.86	1.5e-08	0.028206	0.0158658	0.0754397
Bowls of cereal per week	Rheumatoid arthritis	rs12467815	A	G	0.0117896	0.00232543	25.7	3e-07	-0.0143344	0.015524	0.355814
Bowls of cereal per week	Rheumatoid arthritis	rs12577283	A	G	-0.00974391	0.00210847	21.36	3.7e-06	-0.0082129	0.0140046	0.557577
Bowls of cereal per week	Rheumatoid arthritis	rs12713415	G	C	0.0151635	0.00231702	42.83	5.4e-11	0.0411156	0.0188334	0.0290269
Bowls of cereal per week	Rheumatoid arthritis	rs12868976	C	G	-0.0121623	0.0024722	24.2	1.2e-06	-0.00289999	0.0151699	0.848395
Bowls of cereal per week	Rheumatoid arthritis	rs12980791	C	T	-0.0242575	0.00333945	52.76	3.5e-13	-0.00884385	0.0193092	0.646944
Bowls of cereal per week	Rheumatoid arthritis	rs13030994	G	A	0.0123304	0.00209734	34.56	4.2e-09	0.00643936	0.0141764	0.649664
Bowls of cereal per week	Rheumatoid arthritis	rs13082065	C	T	-0.013808	0.00213111	41.98	4.8e-11	0.000298366	0.0146289	0.983728
Bowls of cereal per week	Rheumatoid arthritis	rs13234131	A	G	-0.0203859	0.00313167	42.37	7.6e-11	-0.0191218	0.0209032	0.360308
Bowls of cereal per week	Rheumatoid arthritis	rs1351744	A	C	0.0107612	0.00211579	25.87	2.4e-07	-0.0111587	0.0149488	0.455393
Bowls of cereal per week	Rheumatoid arthritis	rs138306181	C	T	-0.0511397	0.0107145	22.78	2.2e-06	0.0276006	0.0435877	0.52659
Bowls of cereal per week	Rheumatoid arthritis	rs1439845	G	A	-0.0101076	0.00216917	21.71	2.4e-06	0.0153547	0.0148229	0.30026
Bowls of cereal per week	Rheumatoid arthritis	rs1463825	A	G	-0.0123378	0.00211866	33.91	6.3e-09	0.0060998	0.0141733	0.666925
Bowls of cereal per week	Rheumatoid arthritis	rs1530562	A	G	-0.0100204	0.002173	21.26	2.8e-06	0.00106788	0.0154786	0.944997
Bowls of cereal per week	Rheumatoid arthritis	rs164737	A	G	-0.0110602	0.00237249	21.73	4.2e-06	-0.0194708	0.0151001	0.197241
Bowls of cereal per week	Rheumatoid arthritis	rs17551608	C	T	0.0130101	0.00284176	20.96	3.9e-06	0.00227125	0.019226	0.905961
Bowls of cereal per week	Rheumatoid arthritis	rs17662627	G	C	-0.0113817	0.00246453	21.33	2.8e-06	0.00955441	0.0166925	0.567065
Bowls of cereal per week	Rheumatoid arthritis	rs17747417	T	C	-0.0102361	0.002178	22.09	1.9e-06	0.0184897	0.0144534	0.200805
Bowls of cereal per week	Rheumatoid arthritis	rs17815906	A	G	-0.0100897	0.0021693	21.63	2.6e-06	0.000135051	0.0142616	0.992444
Bowls of cereal per week	Rheumatoid arthritis	rs180913951	C	A	0.0377813	0.00767459	24.24	5.9e-07	-0.0249332	0.0389484	0.522068
Bowls of cereal per week	Rheumatoid arthritis	rs184643	G	A	0.0145573	0.00212241	47.04	9.9e-12	0.0222109	0.0147899	0.133158
Bowls of cereal per week	Rheumatoid arthritis	rs1887669	G	A	-0.0101633	0.00211194	23.16	1.5e-06	-0.0079661	0.0139925	0.569145
Bowls of cereal per week	Rheumatoid arthritis	rs208296	G	A	-0.0109471	0.00225751	23.51	1.1e-06	-0.000239702	0.0151192	0.987351
Bowls of cereal per week	Rheumatoid arthritis	rs2236950	C	A	-0.0161949	0.00277357	34.09	4.9e-09	-0.00333104	0.0160208	0.835292
Bowls of cereal per week	Rheumatoid arthritis	rs2248128	A	G	-0.0122588	0.00254118	23.27	9.8e-07	-0.010162	0.017968	0.571692
Bowls of cereal per week	Rheumatoid arthritis	rs2277332	T	G	0.0105676	0.0022292	22.47	2.5e-06	0.00809024	0.0147723	0.583924
Bowls of cereal per week	Rheumatoid arthritis	rs2302316	G	A	0.0125804	0.00251599	25	6.5e-07	-0.0409692	0.0161415	0.0111447
Bowls of cereal per week	Rheumatoid arthritis	rs2332836	T	C	0.00961267	0.0021001	20.95	4.1e-06	-0.0125043	0.0141803	0.377878
Bowls of cereal per week	Rheumatoid arthritis	rs2455028	G	A	-0.0216686	0.00376217	33.17	6.3e-09	-0.0648193	0.0237646	0.00638043
Bowls of cereal per week	Rheumatoid arthritis	rs2472297	C	T	0.0205172	0.00238016	74.31	6.8e-18	-0.0137641	0.0162489	0.396949
Bowls of cereal per week	Rheumatoid arthritis	rs2485653	G	A	-0.0123086	0.00229195	28.84	6e-08	-0.014025	0.0162421	0.387866
Bowls of cereal per week	Rheumatoid arthritis	rs2582404	C	T	-0.0138947	0.00241328	33.15	1e-08	-0.0010148	0.0167116	0.951579
Bowls of cereal per week	Rheumatoid arthritis	rs2639703	T	C	0.011517	0.00230772	24.91	5.7e-07	0.0127179	0.0150544	0.398224
Bowls of cereal per week	Rheumatoid arthritis	rs2725370	T	C	-0.0109335	0.00228821	22.83	1.8e-06	-0.0191121	0.0160172	0.23278
Bowls of cereal per week	Rheumatoid arthritis	rs2799849	C	T	0.0138431	0.00224331	38.08	7.1e-10	0.00302209	0.0155028	0.845441
Bowls of cereal per week	Rheumatoid arthritis	rs2837856	T	C	0.0112053	0.00236754	22.4	2.1e-06	-0.0122965	0.0150866	0.415039
Bowls of cereal per week	Rheumatoid arthritis	rs2875243	G	T	0.0111087	0.00219541	25.6	4.1e-07	-0.00415079	0.0140664	0.767929
Bowls of cereal per week	Rheumatoid arthritis	rs2927238	T	G	-0.0114303	0.00215184	28.22	9.3e-08	0.000602899	0.0141372	0.965983
Bowls of cereal per week	Rheumatoid arthritis	rs299310	G	A	-0.0111212	0.002329	22.8	1.8e-06	0.0146942	0.0147714	0.319848
Bowls of cereal per week	Rheumatoid arthritis	rs34234069	C	T	-0.0139383	0.00256746	29.47	6.2e-08	-0.00506774	0.0176167	0.773601
Bowls of cereal per week	Rheumatoid arthritis	rs34811474	G	A	-0.0143303	0.00248617	33.22	7.2e-09	-0.00915966	0.0167113	0.583616
Bowls of cereal per week	Rheumatoid arthritis	rs35398628	T	A	-0.011061	0.00244219	20.51	4.6e-06	-0.00431378	0.0166695	0.795803
Bowls of cereal per week	Rheumatoid arthritis	rs35995574	C	G	0.0135824	0.00284089	22.86	2.4e-06	-0.0019383	0.021546	0.928318
Bowls of cereal per week	Rheumatoid arthritis	rs36026522	T	C	0.0106109	0.00222525	22.74	1.2e-06	0.0320811	0.0146681	0.0287336
Bowls of cereal per week	Rheumatoid arthritis	rs3852745	G	T	-0.0117271	0.00227148	26.65	2.6e-07	-0.0131168	0.0155183	0.397972
Bowls of cereal per week	Rheumatoid arthritis	rs4255830	G	A	0.010607	0.00210218	25.46	6.6e-07	0.0147224	0.0140619	0.295113
Bowls of cereal per week	Rheumatoid arthritis	rs4259241	C	T	0.0180966	0.00237008	58.3	2.6e-14	0.013334	0.0161755	0.409751
Bowls of cereal per week	Rheumatoid arthritis	rs4410790	T	C	0.0138279	0.00217721	40.34	2.9e-10	0.0202543	0.0148305	0.172027
Bowls of cereal per week	Rheumatoid arthritis	rs4420638	A	G	-0.0202928	0.00267652	57.48	3.9e-14	-0.0350669	0.0157966	0.0264253
Bowls of cereal per week	Rheumatoid arthritis	rs4421637	C	T	0.017616	0.0038363	21.09	4.5e-06	-0.0228593	0.028416	0.421136
Bowls of cereal per week	Rheumatoid arthritis	rs4482937	T	C	-0.0107478	0.00233789	21.13	4.7e-06	0.0185959	0.015394	0.227049
Bowls of cereal per week	Rheumatoid arthritis	rs449801	C	T	0.0109067	0.00209981	26.98	2.2e-07	0.0266854	0.0141146	0.0586746
Bowls of cereal per week	Rheumatoid arthritis	rs4521314	C	A	0.0149943	0.00318534	22.16	2e-06	0.018137	0.0255711	0.478152
Bowls of cereal per week	Rheumatoid arthritis	rs4531481	A	C	0.0141423	0.00252644	31.33	2.6e-08	-0.00755372	0.0161057	0.639062
Bowls of cereal per week	Rheumatoid arthritis	rs4655962	C	T	-0.0118509	0.00217764	29.62	4.4e-08	0.0183924	0.0148852	0.216601
Bowls of cereal per week	Rheumatoid arthritis	rs4916715	G	A	-0.0209637	0.00315898	44.04	2.5e-11	0.00554522	0.0190604	0.771106
Bowls of cereal per week	Rheumatoid arthritis	rs491711	A	C	-0.0147885	0.00227568	42.23	7.8e-11	-0.0351298	0.0168208	0.0367545
Bowls of cereal per week	Rheumatoid arthritis	rs4953544	T	G	-0.0101792	0.00225103	20.45	4.1e-06	0.0220373	0.0143688	0.125104
Bowls of cereal per week	Rheumatoid arthritis	rs495452	G	A	-0.00973381	0.0021033	21.42	2.7e-06	-0.0060093	0.0142033	0.672229
Bowls of cereal per week	Rheumatoid arthritis	rs4972320	G	A	0.0116354	0.00229476	25.71	4.6e-07	-0.0155681	0.0148239	0.293627
Bowls of cereal per week	Rheumatoid arthritis	rs56049830	C	T	0.0147174	0.00273322	28.99	8e-08	0.0273776	0.0163846	0.0947349
Bowls of cereal per week	Rheumatoid arthritis	rs56135413	T	C	-0.0143213	0.00259518	30.45	2.9e-08	0.0198727	0.0150696	0.187259
Bowls of cereal per week	Rheumatoid arthritis	rs56305291	A	G	-0.0168652	0.00271977	38.45	3.5e-10	-0.00134139	0.0155127	0.931092
Bowls of cereal per week	Rheumatoid arthritis	rs57537843	G	A	0.0115482	0.00216065	28.57	8.1e-08	0.0486488	0.0141209	0.000570703
Bowls of cereal per week	Rheumatoid arthritis	rs57590313	C	A	-0.0151793	0.00273422	30.82	2.8e-08	0.0470621	0.0162647	0.00380961
Bowls of cereal per week	Rheumatoid arthritis	rs5768450	A	G	-0.0102488	0.00211755	23.42	1.3e-06	-0.0140399	0.0142291	0.323787
Bowls of cereal per week	Rheumatoid arthritis	rs583813	A	C	-0.0201931	0.00417707	23.37	1e-06	0.0134004	0.0177234	0.449598
Bowls of cereal per week	Rheumatoid arthritis	rs614397	T	C	-0.0143348	0.00309011	21.52	3.6e-06	0.00656531	0.0196708	0.738562
Bowls of cereal per week	Rheumatoid arthritis	rs61768370	A	T	-0.0112729	0.00220102	26.23	3.2e-07	0.00540453	0.0146393	0.711993
Bowls of cereal per week	Rheumatoid arthritis	rs61982040	C	A	-0.0266387	0.00558805	22.73	2.1e-06	-0.000251655	0.036648	0.994521
Bowls of cereal per week	Rheumatoid arthritis	rs62122430	A	T	-0.0167245	0.00298072	31.48	1.7e-08	0.0398918	0.0265934	0.133598
Bowls of cereal per week	Rheumatoid arthritis	rs62455966	C	T	0.0135899	0.00255169	28.36	9.3e-08	-0.00464854	0.0175944	0.79162
Bowls of cereal per week	Rheumatoid arthritis	rs6502045	T	C	-0.0108777	0.00213883	25.87	2.7e-07	-0.000973453	0.0150765	0.948518
Bowls of cereal per week	Rheumatoid arthritis	rs6510177	T	C	0.0171567	0.00269176	40.63	2.1e-10	0.0191665	0.0192064	0.318316
Bowls of cereal per week	Rheumatoid arthritis	rs67337210	C	A	-0.0123177	0.0022464	30.07	3.6e-08	0.00549802	0.0148599	0.71139
Bowls of cereal per week	Rheumatoid arthritis	rs6754311	T	C	0.0129209	0.00250151	26.68	2.6e-07	-0.0108464	0.0144296	0.452245
Bowls of cereal per week	Rheumatoid arthritis	rs6918737	T	A	-0.0160046	0.00248261	41.56	7.5e-11	0.0184114	0.0161439	0.254097
Bowls of cereal per week	Rheumatoid arthritis	rs7250175	C	T	0.0106056	0.00214112	24.54	7.1e-07	-0.00996434	0.0149033	0.503751
Bowls of cereal per week	Rheumatoid arthritis	rs72957851	G	T	-0.0184236	0.00384124	23	1.6e-06	0.0315823	0.0294966	0.284299
Bowls of cereal per week	Rheumatoid arthritis	rs7304636	C	A	-0.010536	0.00230621	20.87	4.1e-06	0.0494714	0.0165549	0.00280511
Bowls of cereal per week	Rheumatoid arthritis	rs73339282	G	C	0.0179411	0.00374258	22.98	1.6e-06	-0.0164552	0.026468	0.534137
Bowls of cereal per week	Rheumatoid arthritis	rs74378533	C	T	0.0100597	0.00217902	21.31	3.6e-06	-0.0405886	0.0151686	0.00745435
Bowls of cereal per week	Rheumatoid arthritis	rs744691	C	A	-0.0120534	0.00259701	21.54	3.1e-06	0.0105104	0.0174026	0.545872
Bowls of cereal per week	Rheumatoid arthritis	rs7531118	T	C	-0.0105363	0.00211637	24.79	5.7e-07	-0.00551833	0.0142253	0.698072
Bowls of cereal per week	Rheumatoid arthritis	rs7550459	G	A	-0.0109473	0.00215437	25.82	4.2e-07	0.0335951	0.0154235	0.0293934
Bowls of cereal per week	Rheumatoid arthritis	rs75775827	G	A	0.016556	0.00360427	21.1	4.7e-06	0.019052	0.0225553	0.398291
Bowls of cereal per week	Rheumatoid arthritis	rs7585186	C	A	-0.0106823	0.00212048	25.38	4.2e-07	-0.0190503	0.0143041	0.182925
Bowls of cereal per week	Rheumatoid arthritis	rs7619139	T	A	0.0179228	0.00213596	70.41	5.4e-17	0.00375738	0.0142055	0.791393
Bowls of cereal per week	Rheumatoid arthritis	rs7621968	A	G	0.0128387	0.00219357	34.26	4.4e-09	0.00282342	0.0141367	0.841697
Bowls of cereal per week	Rheumatoid arthritis	rs76245457	A	G	0.0211759	0.00401409	27.83	1.7e-07	0.00673645	0.0230884	0.770463
Bowls of cereal per week	Rheumatoid arthritis	rs77445741	A	G	0.0127975	0.00265087	23.31	1.1e-06	0.0230913	0.0158875	0.146107
Bowls of cereal per week	Rheumatoid arthritis	rs7769248	A	G	0.0112328	0.00221196	25.79	3.2e-07	0.0100733	0.014433	0.485218
Bowls of cereal per week	Rheumatoid arthritis	rs77747748	C	T	0.0222773	0.00466602	22.79	1.8e-06	-0.00600502	0.0287933	0.834795
Bowls of cereal per week	Rheumatoid arthritis	rs7858820	G	C	0.0112068	0.00220128	25.92	3.6e-07	-0.00432678	0.0144885	0.765218
Bowls of cereal per week	Rheumatoid arthritis	rs7868916	G	A	0.0145781	0.00257872	31.96	1.3e-08	0.00493013	0.016333	0.762765
Bowls of cereal per week	Rheumatoid arthritis	rs7870106	G	A	-0.0121122	0.00250483	23.38	1.3e-06	-0.0052903	0.0178125	0.766466
Bowls of cereal per week	Rheumatoid arthritis	rs78854891	T	C	-0.0259814	0.00427477	36.94	1.3e-09	-0.0399262	0.0329073	0.225017
Bowls of cereal per week	Rheumatoid arthritis	rs79021811	A	G	-0.0167059	0.00313951	28.31	9e-08	-0.0287592	0.023186	0.21484
Bowls of cereal per week	Rheumatoid arthritis	rs8008247	A	G	0.00980353	0.00214662	20.86	4.2e-06	0.0354577	0.0141823	0.0124145
Bowls of cereal per week	Rheumatoid arthritis	rs80206625	T	C	-0.0371773	0.00717422	26.85	3.1e-07	-0.0549499	0.0290345	0.0584144
Bowls of cereal per week	Rheumatoid arthritis	rs817495	G	A	0.00987363	0.00213608	21.37	3.1e-06	0.0120633	0.0141998	0.395582
Bowls of cereal per week	Rheumatoid arthritis	rs834233	G	A	-0.0115541	0.00217947	28.1	9e-08	-0.00417021	0.0143188	0.770868
Bowls of cereal per week	Rheumatoid arthritis	rs838133	A	G	0.0240289	0.0021731	122.27	9.4e-29	-0.0236327	0.0145311	0.103874
Bowls of cereal per week	Rheumatoid arthritis	rs9380092	G	A	-0.0110856	0.0022981	23.27	1.3e-06	0.139777	0.0147131	2.09508e-21
Bowls of cereal per week	Rheumatoid arthritis	rs9488822	A	T	0.0133445	0.00218657	37.25	8.9e-10	-0.0132861	0.0151439	0.380311
Bowls of cereal per week	Rheumatoid arthritis	rs9534476	A	G	-0.0102418	0.00211695	23.41	1.9e-06	-0.00816682	0.0144505	0.571967
Bowls of cereal per week	Rheumatoid arthritis	rs9687441	G	A	-0.0106615	0.00211767	25.35	4.1e-07	-0.0290688	0.0140509	0.0385629
Bowls of cereal per week	Rheumatoid arthritis	rs9846396	C	T	-0.0123976	0.00211911	34.23	5.7e-09	0.0211286	0.0140839	0.133565
Bowls of cereal per week	Rheumatoid arthritis	rs9921820	A	G	-0.0117743	0.00241351	23.8	8.5e-07	0.00225788	0.0159182	0.887204
Bowls of cereal per week	Rheumatoid arthritis	rs9987289	A	G	-0.0251362	0.00363836	47.73	4.3e-12	-0.0182264	0.0199504	0.360936
Bread_type(brown vs. any other)	Rheumatoid arthritis	rs113434679	C	A	-0.0108841	0.00224125	23.58	1.2e-06	0.0117692	0.0266572	0.658849
Bread_type(brown vs. any other)	Rheumatoid arthritis	rs113454868	C	T	-0.0189549	0.00411222	21.25	4e-06	-0.0563008	0.0294544	0.0559461
Bread_type(brown vs. any other)	Rheumatoid arthritis	rs11678980	G	A	-0.00889859	0.00184067	23.37	1.4e-06	0.0259323	0.0144395	0.0725053
Bread_type(brown vs. any other)	Rheumatoid arthritis	rs12930184	C	A	0.00850182	0.00181258	22	2.7e-06	0.00270043	0.0143797	0.851037
Bread_type(brown vs. any other)	Rheumatoid arthritis	rs12944165	C	T	-0.010207	0.0019932	26.22	3e-07	-0.0232558	0.0143317	0.104658
Bread_type(brown vs. any other)	Rheumatoid arthritis	rs136557	G	T	0.00918978	0.00184099	24.92	6e-07	0.0125568	0.0140705	0.37217
Bread_type(brown vs. any other)	Rheumatoid arthritis	rs137878466	C	T	-0.0390047	0.00832914	21.93	2.8e-06	0.0654887	0.120321	0.586247
Bread_type(brown vs. any other)	Rheumatoid arthritis	rs140034131	T	C	0.0180164	0.0038924	21.42	3.7e-06	0.0375345	0.0346039	0.278058
Bread_type(brown vs. any other)	Rheumatoid arthritis	rs149319557	C	T	0.0611016	0.0130651	21.87	2.9e-06	0.0542756	0.0659563	0.410563
Bread_type(brown vs. any other)	Rheumatoid arthritis	rs28432761	T	C	0.00890639	0.00178487	24.9	6.1e-07	0.0254589	0.0140459	0.0699005
Bread_type(brown vs. any other)	Rheumatoid arthritis	rs4399914	C	T	-0.00898384	0.00182123	24.33	8.1e-07	0.00368467	0.0140783	0.793531
Bread_type(brown vs. any other)	Rheumatoid arthritis	rs4436414	G	A	-0.00850682	0.00181187	22.04	2.7e-06	0.0210558	0.0143049	0.141039
Bread_type(brown vs. any other)	Rheumatoid arthritis	rs4763440	A	C	0.0112105	0.00242687	21.34	3.8e-06	-0.00132629	0.0167485	0.936883
Bread_type(brown vs. any other)	Rheumatoid arthritis	rs58225638	G	A	-0.0159001	0.00346497	21.06	4.4e-06	-0.0198556	0.0149226	0.183331
Bread_type(brown vs. any other)	Rheumatoid arthritis	rs60540414	A	C	-0.00974956	0.00190538	26.18	3.2e-07	-0.00201474	0.0156405	0.897504
Bread_type(brown vs. any other)	Rheumatoid arthritis	rs631505	T	G	0.0164088	0.0032617	25.31	4.9e-07	-0.0381182	0.0351423	0.278063
Bread_type(brown vs. any other)	Rheumatoid arthritis	rs6741354	A	G	0.0360105	0.00747062	23.24	1.4e-06	-0.00220917	0.0899787	0.980412
Bread_type(brown vs. any other)	Rheumatoid arthritis	rs6913885	G	A	-0.0134956	0.0028742	22.05	2.7e-06	-0.0102749	0.020031	0.607984
Bread_type(brown vs. any other)	Rheumatoid arthritis	rs7202624	G	C	0.0114553	0.00230329	24.74	6.6e-07	-0.042773	0.0187626	0.0226256
Bread_type(brown vs. any other)	Rheumatoid arthritis	rs8136857	C	T	-0.00890479	0.00181805	23.99	9.8e-07	0.00946012	0.0141425	0.503549
Bread_type(brown vs. any other)	Rheumatoid arthritis	rs9755750	G	A	-0.0101691	0.0019889	26.14	3.2e-07	-0.00112263	0.0150043	0.940358
Bread_type(white vs. any other)	Rheumatoid arthritis	rs10133226	A	T	-0.0117038	0.00229209	26.07	3.3e-07	-0.00410659	0.0144713	0.776583
Bread_type(white vs. any other)	Rheumatoid arthritis	rs10189857	A	G	-0.012273	0.00225215	29.7	5.6e-08	0.0133928	0.0140047	0.338918
Bread_type(white vs. any other)	Rheumatoid arthritis	rs10253861	G	A	0.0128017	0.0022454	32.5	1.4e-08	-0.0161463	0.0140242	0.249603
Bread_type(white vs. any other)	Rheumatoid arthritis	rs10447194	C	T	-0.0114662	0.00223294	26.37	2.7e-07	0.0042523	0.0140684	0.762455
Bread_type(white vs. any other)	Rheumatoid arthritis	rs10513454	T	G	-0.0118421	0.00233728	25.67	4.3e-07	0.016842	0.0153533	0.272659
Bread_type(white vs. any other)	Rheumatoid arthritis	rs10791889	C	T	-0.0138652	0.00253613	29.89	4.5e-08	0.0188306	0.0156554	0.229048
Bread_type(white vs. any other)	Rheumatoid arthritis	rs10828266	A	G	0.0124397	0.00247868	25.19	5.3e-07	-0.0129366	0.0157694	0.412009
Bread_type(white vs. any other)	Rheumatoid arthritis	rs10875906	C	T	0.014111	0.00252218	31.3	2.1e-08	0.00103304	0.0147954	0.944335
Bread_type(white vs. any other)	Rheumatoid arthritis	rs1089896	C	T	-0.0126367	0.00239168	27.92	1.3e-07	0.0170817	0.0160334	0.286703
Bread_type(white vs. any other)	Rheumatoid arthritis	rs10962568	G	C	-0.0151419	0.00315519	23.03	1.5e-06	-0.0301703	0.0204145	0.139438
Bread_type(white vs. any other)	Rheumatoid arthritis	rs10992746	T	C	0.011085	0.00236809	21.91	2.3e-06	-0.0225019	0.0145994	0.123247
Bread_type(white vs. any other)	Rheumatoid arthritis	rs11120688	T	C	0.0115451	0.00246611	21.92	3e-06	0.00372648	0.0166209	0.822599
Bread_type(white vs. any other)	Rheumatoid arthritis	rs11180539	T	A	-0.0140734	0.00298828	22.18	2.8e-06	0.03935	0.018168	0.0303187
Bread_type(white vs. any other)	Rheumatoid arthritis	rs11219507	C	T	-0.0337934	0.00706314	22.89	1.7e-06	-0.115764	0.0501707	0.021032
Bread_type(white vs. any other)	Rheumatoid arthritis	rs1122969	G	A	-0.0104398	0.00223982	21.72	2.7e-06	-0.00175974	0.0141975	0.901357
Bread_type(white vs. any other)	Rheumatoid arthritis	rs114340522	G	C	0.0277174	0.00520907	28.31	1.1e-07	0.0332065	0.0239896	0.166297
Bread_type(white vs. any other)	Rheumatoid arthritis	rs1147198	G	T	0.0155741	0.0026418	34.75	3.2e-09	-0.0205005	0.0171181	0.231074
Bread_type(white vs. any other)	Rheumatoid arthritis	rs115028376	G	A	0.0429046	0.00929584	21.3	3.7e-06	-0.0159951	0.0983562	0.870815
Bread_type(white vs. any other)	Rheumatoid arthritis	rs11593921	T	G	-0.0211776	0.00390999	29.34	6e-08	0.0104379	0.0206952	0.614008
Bread_type(white vs. any other)	Rheumatoid arthritis	rs11611029	C	T	-0.0114162	0.00225496	25.63	4.1e-07	0.0595552	0.0141704	2.63633e-05
Bread_type(white vs. any other)	Rheumatoid arthritis	rs116251752	C	T	-0.0188226	0.00399959	22.15	2.9e-06	-0.0761276	0.0340818	0.0255047
Bread_type(white vs. any other)	Rheumatoid arthritis	rs11681451	T	C	0.0127947	0.00239144	28.62	9.4e-08	-0.0120993	0.0151826	0.425497
Bread_type(white vs. any other)	Rheumatoid arthritis	rs117025524	C	T	-0.0262513	0.00534229	24.15	9.4e-07	-0.0952774	0.0609578	0.118051
Bread_type(white vs. any other)	Rheumatoid arthritis	rs117106302	A	G	0.0270071	0.00576481	21.95	3.2e-06	0.0167763	0.0312259	0.591092
Bread_type(white vs. any other)	Rheumatoid arthritis	rs11775423	T	A	-0.0134221	0.00247374	29.44	5e-08	0.0240916	0.014959	0.107286
Bread_type(white vs. any other)	Rheumatoid arthritis	rs11903377	C	T	0.0149047	0.00304648	23.94	9.6e-07	-0.0062237	0.0156446	0.690764
Bread_type(white vs. any other)	Rheumatoid arthritis	rs12117526	C	T	0.0115638	0.00228711	25.56	4.4e-07	0.0187021	0.0142957	0.190796
Bread_type(white vs. any other)	Rheumatoid arthritis	rs12287839	G	A	-0.011755	0.00237317	24.54	8.3e-07	-0.005514	0.0151698	0.716242
Bread_type(white vs. any other)	Rheumatoid arthritis	rs12355844	T	C	-0.0114982	0.00227102	25.63	4.5e-07	0.0157501	0.0143094	0.271037
Bread_type(white vs. any other)	Rheumatoid arthritis	rs1241077	C	T	-0.0106966	0.00227421	22.12	2.4e-06	-0.0180301	0.0145241	0.214461
Bread_type(white vs. any other)	Rheumatoid arthritis	rs12469841	G	A	0.0114379	0.00223485	26.19	2.7e-07	-0.0324936	0.0140016	0.0203025
Bread_type(white vs. any other)	Rheumatoid arthritis	rs12494404	G	T	0.0109946	0.00224732	23.93	1.2e-06	-0.0286415	0.0141668	0.0432036
Bread_type(white vs. any other)	Rheumatoid arthritis	rs12655980	C	G	-0.0252307	0.00550519	21	4.5e-06	0.0485884	0.0415189	0.241891
Bread_type(white vs. any other)	Rheumatoid arthritis	rs12969294	A	G	0.0118431	0.00236038	25.17	4.8e-07	-0.00287376	0.0156194	0.854024
Bread_type(white vs. any other)	Rheumatoid arthritis	rs12977524	A	G	-0.0146995	0.00291588	25.41	4.4e-07	0.0205054	0.0195007	0.293018
Bread_type(white vs. any other)	Rheumatoid arthritis	rs13254063	A	G	0.0149815	0.00325742	21.15	4.2e-06	-0.0388384	0.022417	0.0831764
Bread_type(white vs. any other)	Rheumatoid arthritis	rs13358960	T	C	0.0131734	0.00238825	30.43	3.5e-08	-0.0132307	0.0151901	0.383749
Bread_type(white vs. any other)	Rheumatoid arthritis	rs13392900	A	G	0.0233449	0.00443962	27.65	1.6e-07	0.0139198	0.0341837	0.683857
Bread_type(white vs. any other)	Rheumatoid arthritis	rs1421085	T	C	0.0183688	0.00227284	65.32	5.2e-16	0.03645	0.0142037	0.0102811
Bread_type(white vs. any other)	Rheumatoid arthritis	rs145311166	A	G	-0.0426726	0.00741853	33.09	8.9e-09	0.00693386	0.0578339	0.904568
Bread_type(white vs. any other)	Rheumatoid arthritis	rs1566085	G	T	0.0105878	0.00225673	22.01	2.5e-06	-0.011076	0.0140237	0.42964
Bread_type(white vs. any other)	Rheumatoid arthritis	rs16966271	C	T	0.0117916	0.00249771	22.29	2.4e-06	0.0308473	0.0179959	0.0865048
Bread_type(white vs. any other)	Rheumatoid arthritis	rs1698534	A	G	-0.0144039	0.00277323	26.98	2.3e-07	0.0542094	0.019034	0.00439916
Bread_type(white vs. any other)	Rheumatoid arthritis	rs17554407	G	A	-0.0153711	0.00275625	31.1	2.7e-08	0.000308844	0.0157452	0.98435
Bread_type(white vs. any other)	Rheumatoid arthritis	rs17782313	T	C	0.0179748	0.00263732	46.45	9.2e-12	0.0121368	0.0179907	0.499922
Bread_type(white vs. any other)	Rheumatoid arthritis	rs1831992	C	T	0.0188228	0.00348339	29.2	6.2e-08	0.0135714	0.0240012	0.57177
Bread_type(white vs. any other)	Rheumatoid arthritis	rs191865	T	C	-0.0105091	0.00227561	21.33	3.8e-06	0.00191488	0.0147104	0.896431
Bread_type(white vs. any other)	Rheumatoid arthritis	rs2218182	G	A	0.0160046	0.00276467	33.51	9.4e-09	0.0150647	0.0153831	0.327431
Bread_type(white vs. any other)	Rheumatoid arthritis	rs2236855	C	A	-0.0133928	0.00254706	27.65	1.9e-07	0.0184275	0.0154724	0.233656
Bread_type(white vs. any other)	Rheumatoid arthritis	rs2393638	G	A	0.012645	0.00228688	30.57	2.9e-08	0.000540895	0.0146702	0.970588
Bread_type(white vs. any other)	Rheumatoid arthritis	rs259808	T	G	0.0142528	0.00281794	25.58	5.2e-07	0.0204473	0.0216905	0.345841
Bread_type(white vs. any other)	Rheumatoid arthritis	rs2630764	C	T	-0.0120196	0.00224713	28.61	8.5e-08	-0.00676084	0.014063	0.630692
Bread_type(white vs. any other)	Rheumatoid arthritis	rs2742690	C	A	-0.0126917	0.00277162	20.97	4.6e-06	0.00553275	0.0200623	0.782717
Bread_type(white vs. any other)	Rheumatoid arthritis	rs28657372	G	A	0.0120297	0.00232278	26.82	2.1e-07	-0.00446015	0.0143033	0.755172
Bread_type(white vs. any other)	Rheumatoid arthritis	rs3101336	T	C	0.0156409	0.00227403	47.31	6.8e-12	-0.00685195	0.0146343	0.639635
Bread_type(white vs. any other)	Rheumatoid arthritis	rs34230945	A	G	0.0350087	0.00703399	24.77	6.7e-07	-0.0504024	0.0424174	0.234736
Bread_type(white vs. any other)	Rheumatoid arthritis	rs344035	G	A	0.0102154	0.00223216	20.94	4.7e-06	-0.00434831	0.0140138	0.756342
Bread_type(white vs. any other)	Rheumatoid arthritis	rs34662493	A	G	-0.0207442	0.00385998	28.88	9.1e-08	0.0332453	0.0288962	0.249935
Bread_type(white vs. any other)	Rheumatoid arthritis	rs34945071	T	C	-0.027598	0.0054828	25.34	4.8e-07	0.0201543	0.0340613	0.554046
Bread_type(white vs. any other)	Rheumatoid arthritis	rs35069754	A	G	0.0166335	0.00330647	25.31	3.9e-07	0.00549863	0.0204723	0.788246
Bread_type(white vs. any other)	Rheumatoid arthritis	rs3735478	G	T	0.013247	0.00245416	29.14	7.6e-08	-0.0109546	0.0141289	0.438145
Bread_type(white vs. any other)	Rheumatoid arthritis	rs41297217	G	A	0.0170831	0.00367524	21.61	3.5e-06	-0.042673	0.0184799	0.0209353
Bread_type(white vs. any other)	Rheumatoid arthritis	rs41477845	C	T	0.0311751	0.00675832	21.28	4.1e-06	0.0824248	0.0514554	0.109185
Bread_type(white vs. any other)	Rheumatoid arthritis	rs429358	T	C	0.0194366	0.00308596	39.67	3.2e-10	-0.0393461	0.0183074	0.0316191
Bread_type(white vs. any other)	Rheumatoid arthritis	rs4337521	C	T	-0.0127112	0.00228525	30.94	2.1e-08	0.00832521	0.0140751	0.554196
Bread_type(white vs. any other)	Rheumatoid arthritis	rs4408614	T	C	-0.0126855	0.0023116	30.12	4.1e-08	0.0129043	0.0151601	0.394659
Bread_type(white vs. any other)	Rheumatoid arthritis	rs4515295	G	T	-0.011924	0.00241389	24.4	7.5e-07	0.00310234	0.0145064	0.830656
Bread_type(white vs. any other)	Rheumatoid arthritis	rs4533290	G	A	0.0116263	0.00246577	22.23	2.2e-06	-0.0564122	0.0191098	0.00315718
Bread_type(white vs. any other)	Rheumatoid arthritis	rs4667823	T	C	0.0137941	0.00237606	33.7	6.2e-09	0.00751957	0.0148645	0.612946
Bread_type(white vs. any other)	Rheumatoid arthritis	rs4676289	C	T	-0.0109395	0.00223943	23.86	1.1e-06	0.00293598	0.0140319	0.834264
Bread_type(white vs. any other)	Rheumatoid arthritis	rs55752919	A	G	0.0117027	0.00247982	22.27	2.5e-06	0.0289238	0.0147991	0.0506501
Bread_type(white vs. any other)	Rheumatoid arthritis	rs55877105	C	T	0.0124439	0.00237481	27.46	1.8e-07	0.00928623	0.0149399	0.534224
Bread_type(white vs. any other)	Rheumatoid arthritis	rs55933721	G	T	-0.0141925	0.00276461	26.35	2.9e-07	0.0561992	0.0164648	0.000641845
Bread_type(white vs. any other)	Rheumatoid arthritis	rs55938681	A	T	-0.0167588	0.00300926	31.01	2.9e-08	0.00875181	0.0245996	0.722013
Bread_type(white vs. any other)	Rheumatoid arthritis	rs55947039	G	A	0.0231266	0.00440335	27.58	1.5e-07	-0.014624	0.0249369	0.557581
Bread_type(white vs. any other)	Rheumatoid arthritis	rs57545942	C	T	0.0183299	0.00322825	32.24	1.6e-08	-0.0594086	0.020003	0.00297824
Bread_type(white vs. any other)	Rheumatoid arthritis	rs60795232	A	G	-0.0147641	0.00250612	34.71	3.3e-09	-0.0153311	0.0157431	0.330141
Bread_type(white vs. any other)	Rheumatoid arthritis	rs6089956	C	A	0.015838	0.00308605	26.34	3.2e-07	-0.0334334	0.0198352	0.0918819
Bread_type(white vs. any other)	Rheumatoid arthritis	rs6092192	C	A	-0.0147396	0.00260124	32.11	1.5e-08	-0.010202	0.0165213	0.536901
Bread_type(white vs. any other)	Rheumatoid arthritis	rs62023486	A	G	-0.0179015	0.00357762	25.04	6e-07	0.0168846	0.028448	0.552831
Bread_type(white vs. any other)	Rheumatoid arthritis	rs62180988	C	A	-0.0131254	0.00239668	29.99	3.9e-08	-0.0501336	0.0147178	0.000658431
Bread_type(white vs. any other)	Rheumatoid arthritis	rs6447123	A	G	-0.018573	0.00320932	33.49	6.8e-09	0.00587523	0.0195328	0.763576
Bread_type(white vs. any other)	Rheumatoid arthritis	rs6557169	T	C	0.0126102	0.00261917	23.18	1.8e-06	-0.00647695	0.0155701	0.67742
Bread_type(white vs. any other)	Rheumatoid arthritis	rs6561943	C	T	-0.0147578	0.00255212	33.44	6.8e-09	0.0390091	0.015951	0.0144627
Bread_type(white vs. any other)	Rheumatoid arthritis	rs6569571	C	T	0.020932	0.00373317	31.44	1.5e-08	0.00908341	0.022263	0.683271
Bread_type(white vs. any other)	Rheumatoid arthritis	rs6587557	A	G	0.0109143	0.00236192	21.35	3.8e-06	0.00673766	0.0151832	0.657219
Bread_type(white vs. any other)	Rheumatoid arthritis	rs664088	T	C	0.0104061	0.00228751	20.69	4.6e-06	0.0129525	0.014068	0.357205
Bread_type(white vs. any other)	Rheumatoid arthritis	rs67028245	G	A	-0.0110356	0.00229238	23.17	1.6e-06	0.00174079	0.0141376	0.902003
Bread_type(white vs. any other)	Rheumatoid arthritis	rs6804278	A	C	0.0106694	0.00228055	21.89	3.1e-06	-0.00807741	0.014701	0.582699
Bread_type(white vs. any other)	Rheumatoid arthritis	rs6847684	G	C	-0.0158726	0.00271852	34.09	4.7e-09	0.0141902	0.0179178	0.428382
Bread_type(white vs. any other)	Rheumatoid arthritis	rs6892327	A	C	-0.0118349	0.00247948	22.78	2e-06	-0.0177048	0.0162346	0.275467
Bread_type(white vs. any other)	Rheumatoid arthritis	rs6987861	G	A	0.0147713	0.00263781	31.36	2.3e-08	0.0196861	0.0186224	0.290456
Bread_type(white vs. any other)	Rheumatoid arthritis	rs7110786	C	T	0.0130994	0.00225336	33.79	7e-09	-0.00962427	0.0153353	0.530271
Bread_type(white vs. any other)	Rheumatoid arthritis	rs71532325	C	T	0.0124095	0.00240122	26.71	2.5e-07	0.00568241	0.0142373	0.689803
Bread_type(white vs. any other)	Rheumatoid arthritis	rs71554266	T	C	0.0139907	0.00282294	24.56	7.8e-07	0.0323099	0.0157614	0.0403701
Bread_type(white vs. any other)	Rheumatoid arthritis	rs7240960	C	T	0.0126465	0.00253559	24.88	5.7e-07	-0.00958984	0.0154783	0.535543
Bread_type(white vs. any other)	Rheumatoid arthritis	rs72720396	A	G	0.0155413	0.00264568	34.51	4.4e-09	-0.00344133	0.0190472	0.856624
Bread_type(white vs. any other)	Rheumatoid arthritis	rs72734517	C	T	0.0328124	0.00628073	27.29	1.5e-07	-0.0987711	0.0415065	0.0173289
Bread_type(white vs. any other)	Rheumatoid arthritis	rs72777691	C	G	-0.0240656	0.00517523	21.62	3.2e-06	0.0492378	0.0356227	0.16691
Bread_type(white vs. any other)	Rheumatoid arthritis	rs72900104	G	A	0.0124006	0.00242709	26.1	3.5e-07	-0.0254353	0.015344	0.0973845
Bread_type(white vs. any other)	Rheumatoid arthritis	rs730276	C	T	0.0111014	0.00243212	20.83	4.2e-06	-0.00156006	0.014742	0.915722
Bread_type(white vs. any other)	Rheumatoid arthritis	rs73108238	C	T	-0.0119886	0.00259583	21.33	3.8e-06	0.0180154	0.0170203	0.289842
Bread_type(white vs. any other)	Rheumatoid arthritis	rs73128410	G	A	0.0137466	0.00286773	22.98	1.6e-06	0.0025755	0.0184604	0.889043
Bread_type(white vs. any other)	Rheumatoid arthritis	rs73183115	A	G	-0.014557	0.0029875	23.74	1.4e-06	0.0145426	0.0199171	0.465295
Bread_type(white vs. any other)	Rheumatoid arthritis	rs7349512	G	A	-0.0120257	0.00248123	23.49	1.1e-06	0.00865687	0.016483	0.599445
Bread_type(white vs. any other)	Rheumatoid arthritis	rs7428860	G	T	-0.0122519	0.00259929	22.22	2.4e-06	0.00749178	0.0169302	0.65812
Bread_type(white vs. any other)	Rheumatoid arthritis	rs74676797	G	A	0.0177451	0.00292343	36.84	1.4e-09	0.0155666	0.0189649	0.411752
Bread_type(white vs. any other)	Rheumatoid arthritis	rs7494063	A	C	0.0151742	0.00285731	28.2	1.2e-07	-0.031367	0.0162443	0.0534884
Bread_type(white vs. any other)	Rheumatoid arthritis	rs7564906	A	G	0.0218042	0.00423886	26.46	2.4e-07	-0.00184541	0.0257374	0.942839
Bread_type(white vs. any other)	Rheumatoid arthritis	rs76013843	G	A	0.0397157	0.00864739	21.09	4.3e-06	-0.00782961	0.0479863	0.87039
Bread_type(white vs. any other)	Rheumatoid arthritis	rs76247036	T	C	-0.0214686	0.00448127	22.95	1.5e-06	0.0410034	0.0463814	0.37667
Bread_type(white vs. any other)	Rheumatoid arthritis	rs76292244	A	C	0.0423799	0.00888279	22.76	1.7e-06	0.00339078	0.0455995	0.940724
Bread_type(white vs. any other)	Rheumatoid arthritis	rs7632267	G	A	0.0218299	0.00268402	66.15	4.7e-16	-0.0230856	0.0152552	0.130204
Bread_type(white vs. any other)	Rheumatoid arthritis	rs7655113	T	G	0.010977	0.00225668	23.66	1.2e-06	0.0114332	0.013998	0.414056
Bread_type(white vs. any other)	Rheumatoid arthritis	rs77126132	G	A	0.0177305	0.00385544	21.15	4e-06	0.0193596	0.0222806	0.384901
Bread_type(white vs. any other)	Rheumatoid arthritis	rs77943036	C	G	-0.0239238	0.00472004	25.69	4.4e-07	0.0632097	0.0296952	0.0332859
Bread_type(white vs. any other)	Rheumatoid arthritis	rs78445696	C	T	0.0200831	0.00386499	27	1.7e-07	-0.0143912	0.0192905	0.45565
Bread_type(white vs. any other)	Rheumatoid arthritis	rs7905229	T	C	0.0130631	0.00264386	24.41	8.3e-07	0.0482168	0.0152301	0.00154611
Bread_type(white vs. any other)	Rheumatoid arthritis	rs80223924	C	G	-0.0116729	0.00246454	22.43	2.2e-06	0.0053298	0.0147017	0.716957
Bread_type(white vs. any other)	Rheumatoid arthritis	rs806794	A	G	0.014387	0.00250774	32.91	9.3e-09	-0.0237531	0.0142023	0.09443
Bread_type(white vs. any other)	Rheumatoid arthritis	rs8092827	G	A	0.0234983	0.00462787	25.78	4.3e-07	0.000737936	0.0196534	0.970048
Bread_type(white vs. any other)	Rheumatoid arthritis	rs869731	C	T	-0.0152772	0.00229474	44.32	3.1e-11	0.0392399	0.0149267	0.00856781
Bread_type(white vs. any other)	Rheumatoid arthritis	rs880597	C	T	-0.0127726	0.00238557	28.67	8.8e-08	-0.0134757	0.0167043	0.419829
Bread_type(white vs. any other)	Rheumatoid arthritis	rs898751	C	T	-0.0146281	0.00223043	43.01	6e-11	0.00450536	0.0140346	0.748197
Bread_type(white vs. any other)	Rheumatoid arthritis	rs908472	G	A	-0.0166888	0.00343417	23.62	1.2e-06	0.0267585	0.0188672	0.156116
Bread_type(white vs. any other)	Rheumatoid arthritis	rs921354	T	A	-0.0108864	0.00232115	22	2.2e-06	0.00180611	0.014805	0.902904
Bread_type(white vs. any other)	Rheumatoid arthritis	rs9320823	T	C	-0.0165047	0.00228078	52.37	4.4e-13	0.000351489	0.0149662	0.981263
Bread_type(white vs. any other)	Rheumatoid arthritis	rs9380825	G	A	-0.011858	0.00233202	25.86	3.7e-07	-0.0193841	0.0148623	0.19215
Bread_type(white vs. any other)	Rheumatoid arthritis	rs9422753	T	C	0.0157109	0.00284668	30.46	4.1e-08	0.029248	0.0167671	0.0810961
Bread_type(white vs. any other)	Rheumatoid arthritis	rs9512996	A	G	-0.0135798	0.00230455	34.72	4.5e-09	0.0146742	0.0143657	0.307028
Bread_type(white vs. any other)	Rheumatoid arthritis	rs9537647	G	A	0.0192245	0.00414998	21.46	3.4e-06	0.000350347	0.0354446	0.992114
Bread_type(white vs. any other)	Rheumatoid arthritis	rs9539408	G	A	-0.0115575	0.00244108	22.42	2.2e-06	0.0334618	0.0152702	0.0284289
Bread_type(white vs. any other)	Rheumatoid arthritis	rs9650684	A	C	0.0105797	0.00223895	22.33	2.5e-06	-0.00729093	0.0140605	0.604082
Bread_type(white vs. any other)	Rheumatoid arthritis	rs974227	G	T	-0.011058	0.00240487	21.14	3.8e-06	-0.0119297	0.0144336	0.408507
Bread_type(white vs. any other)	Rheumatoid arthritis	rs9922390	G	T	-0.0168377	0.00297477	32.04	1.6e-08	-0.0211934	0.0183386	0.247816
Bread_type(white vs. wholemealwholegrain + brown)	Rheumatoid arthritis	rs10019405	C	A	0.012081	0.00255191	22.41	2.3e-06	-0.00617314	0.0163929	0.70649
Bread_type(white vs. wholemealwholegrain + brown)	Rheumatoid arthritis	rs10133226	A	T	-0.0127675	0.00237146	28.99	6.6e-08	-0.00410659	0.0144713	0.776583
Bread_type(white vs. wholemealwholegrain + brown)	Rheumatoid arthritis	rs10189857	A	G	-0.0120234	0.00232929	26.64	2.8e-07	0.0133928	0.0140047	0.338918
Bread_type(white vs. wholemealwholegrain + brown)	Rheumatoid arthritis	rs10253861	G	A	0.0133401	0.00232305	32.98	1.2e-08	-0.0161463	0.0140242	0.249603
Bread_type(white vs. wholemealwholegrain + brown)	Rheumatoid arthritis	rs10447194	C	T	-0.0117179	0.0023099	25.73	3.6e-07	0.0042523	0.0140684	0.762455
Bread_type(white vs. wholemealwholegrain + brown)	Rheumatoid arthritis	rs10513454	T	G	-0.0129207	0.002417	28.58	1.1e-07	0.016842	0.0153533	0.272659
Bread_type(white vs. wholemealwholegrain + brown)	Rheumatoid arthritis	rs10751611	A	G	0.0149248	0.00268182	30.97	3.3e-08	0.00926682	0.0156882	0.55473
Bread_type(white vs. wholemealwholegrain + brown)	Rheumatoid arthritis	rs10791889	C	T	-0.0147452	0.00262383	31.58	2.1e-08	0.0188306	0.0156554	0.229048
Bread_type(white vs. wholemealwholegrain + brown)	Rheumatoid arthritis	rs10828266	A	G	0.0126833	0.00256415	24.47	7.6e-07	-0.0129366	0.0157694	0.412009
Bread_type(white vs. wholemealwholegrain + brown)	Rheumatoid arthritis	rs10875906	C	T	0.0142701	0.00260981	29.9	4e-08	0.00103304	0.0147954	0.944335
Bread_type(white vs. wholemealwholegrain + brown)	Rheumatoid arthritis	rs10903005	G	C	-0.0161915	0.00351088	21.27	4.6e-06	-0.00097005	0.0250348	0.969091
Bread_type(white vs. wholemealwholegrain + brown)	Rheumatoid arthritis	rs10962568	G	C	-0.016077	0.00326485	24.25	7.2e-07	-0.0301703	0.0204145	0.139438
Bread_type(white vs. wholemealwholegrain + brown)	Rheumatoid arthritis	rs1111207	T	C	-0.0136886	0.00233219	34.45	4e-09	0.000189557	0.0143033	0.989426
Bread_type(white vs. wholemealwholegrain + brown)	Rheumatoid arthritis	rs11120688	T	C	0.0119535	0.00255081	21.96	3e-06	0.00372648	0.0166209	0.822599
Bread_type(white vs. wholemealwholegrain + brown)	Rheumatoid arthritis	rs111531267	T	G	0.0241046	0.00523492	21.2	3.8e-06	0.00305494	0.034176	0.928773
Bread_type(white vs. wholemealwholegrain + brown)	Rheumatoid arthritis	rs11180539	T	A	-0.0149192	0.00309185	23.28	1.9e-06	0.03935	0.018168	0.0303187
Bread_type(white vs. wholemealwholegrain + brown)	Rheumatoid arthritis	rs112119986	C	T	0.02747	0.00594711	21.34	4e-06	-0.0504345	0.0429247	0.240013
Bread_type(white vs. wholemealwholegrain + brown)	Rheumatoid arthritis	rs11219507	C	T	-0.0356487	0.00731152	23.77	1.2e-06	-0.115764	0.0501707	0.021032
Bread_type(white vs. wholemealwholegrain + brown)	Rheumatoid arthritis	rs1136165	G	T	-0.0110863	0.00239935	21.35	3.8e-06	0.0160157	0.0151013	0.288894
Bread_type(white vs. wholemealwholegrain + brown)	Rheumatoid arthritis	rs114340522	G	C	0.0275017	0.00539372	26	4.1e-07	0.0332065	0.0239896	0.166297
Bread_type(white vs. wholemealwholegrain + brown)	Rheumatoid arthritis	rs1147198	G	T	0.0162785	0.00273247	35.49	1.8e-09	-0.0205005	0.0171181	0.231074
Bread_type(white vs. wholemealwholegrain + brown)	Rheumatoid arthritis	rs11611029	C	T	-0.0125427	0.00233346	28.89	7.8e-08	0.0595552	0.0141704	2.63633e-05
Bread_type(white vs. wholemealwholegrain + brown)	Rheumatoid arthritis	rs11681451	T	C	0.0129648	0.00247317	27.48	1.9e-07	-0.0120993	0.0151826	0.425497
Bread_type(white vs. wholemealwholegrain + brown)	Rheumatoid arthritis	rs117025524	C	T	-0.0265085	0.00552287	23.04	1.9e-06	-0.0952774	0.0609578	0.118051
Bread_type(white vs. wholemealwholegrain + brown)	Rheumatoid arthritis	rs11775423	T	A	-0.0145244	0.00255965	32.2	9.9e-09	0.0240916	0.014959	0.107286
Bread_type(white vs. wholemealwholegrain + brown)	Rheumatoid arthritis	rs11903377	C	T	0.0154523	0.00315185	24.04	8.7e-07	-0.0062237	0.0156446	0.690764
Bread_type(white vs. wholemealwholegrain + brown)	Rheumatoid arthritis	rs12117526	C	T	0.0119177	0.00236608	25.37	4.8e-07	0.0187021	0.0142957	0.190796
Bread_type(white vs. wholemealwholegrain + brown)	Rheumatoid arthritis	rs12287839	G	A	-0.012609	0.00245551	26.37	3.4e-07	-0.005514	0.0151698	0.716242
Bread_type(white vs. wholemealwholegrain + brown)	Rheumatoid arthritis	rs12355844	T	C	-0.0123745	0.00234883	27.76	1.7e-07	0.0157501	0.0143094	0.271037
Bread_type(white vs. wholemealwholegrain + brown)	Rheumatoid arthritis	rs1241077	C	T	-0.0112643	0.00235294	22.92	1.5e-06	-0.0180301	0.0145241	0.214461
Bread_type(white vs. wholemealwholegrain + brown)	Rheumatoid arthritis	rs12469841	G	A	0.0116117	0.00231119	25.24	3.9e-07	-0.0324936	0.0140016	0.0203025
Bread_type(white vs. wholemealwholegrain + brown)	Rheumatoid arthritis	rs12517711	T	C	-0.0121115	0.00236146	26.3	2.8e-07	0.00484539	0.0146123	0.740195
Bread_type(white vs. wholemealwholegrain + brown)	Rheumatoid arthritis	rs12655980	C	G	-0.0266908	0.0056948	21.97	2.8e-06	0.0485884	0.0415189	0.241891
Bread_type(white vs. wholemealwholegrain + brown)	Rheumatoid arthritis	rs12969294	A	G	0.0126707	0.00244206	26.92	1.7e-07	-0.00287376	0.0156194	0.854024
Bread_type(white vs. wholemealwholegrain + brown)	Rheumatoid arthritis	rs12977524	A	G	-0.0149508	0.00301519	24.59	6.5e-07	0.0205054	0.0195007	0.293018
Bread_type(white vs. wholemealwholegrain + brown)	Rheumatoid arthritis	rs13254063	A	G	0.0154529	0.00336988	21.03	4.7e-06	-0.0388384	0.022417	0.0831764
Bread_type(white vs. wholemealwholegrain + brown)	Rheumatoid arthritis	rs13392900	A	G	0.0235658	0.00459535	26.3	3.8e-07	0.0139198	0.0341837	0.683857
Bread_type(white vs. wholemealwholegrain + brown)	Rheumatoid arthritis	rs139561736	C	A	-0.0347937	0.00725532	23	1.9e-06	-0.0220762	0.0375424	0.55651
Bread_type(white vs. wholemealwholegrain + brown)	Rheumatoid arthritis	rs1421085	T	C	0.0188594	0.00235082	64.36	7.4e-16	0.03645	0.0142037	0.0102811
Bread_type(white vs. wholemealwholegrain + brown)	Rheumatoid arthritis	rs145311166	A	G	-0.0451928	0.00767619	34.66	4.2e-09	0.00693386	0.0578339	0.904568
Bread_type(white vs. wholemealwholegrain + brown)	Rheumatoid arthritis	rs1544611	T	C	0.0136551	0.00283895	23.14	2.8e-06	0.00150812	0.0184133	0.934723
Bread_type(white vs. wholemealwholegrain + brown)	Rheumatoid arthritis	rs1566085	G	T	0.0110103	0.00233429	22.25	2.1e-06	-0.011076	0.0140237	0.42964
Bread_type(white vs. wholemealwholegrain + brown)	Rheumatoid arthritis	rs16903000	T	C	0.0136378	0.00252425	29.19	6.7e-08	-0.0135766	0.0151525	0.370255
Bread_type(white vs. wholemealwholegrain + brown)	Rheumatoid arthritis	rs16966271	C	T	0.012572	0.0025848	23.66	1.2e-06	0.0308473	0.0179959	0.0865048
Bread_type(white vs. wholemealwholegrain + brown)	Rheumatoid arthritis	rs1698534	A	G	-0.0142978	0.00286991	24.82	7.2e-07	0.0542094	0.019034	0.00439916
Bread_type(white vs. wholemealwholegrain + brown)	Rheumatoid arthritis	rs17495393	G	T	0.0151615	0.00333859	20.62	4.4e-06	-0.0131646	0.0289028	0.648764
Bread_type(white vs. wholemealwholegrain + brown)	Rheumatoid arthritis	rs17554407	G	A	-0.0161093	0.00285184	31.91	2e-08	0.000308844	0.0157452	0.98435
Bread_type(white vs. wholemealwholegrain + brown)	Rheumatoid arthritis	rs17782313	T	C	0.0191598	0.00272924	49.28	2.3e-12	0.0121368	0.0179907	0.499922
Bread_type(white vs. wholemealwholegrain + brown)	Rheumatoid arthritis	rs1831992	C	T	0.0192432	0.00360563	28.48	9e-08	0.0135714	0.0240012	0.57177
Bread_type(white vs. wholemealwholegrain + brown)	Rheumatoid arthritis	rs191865	T	C	-0.0110016	0.0023539	21.84	2.9e-06	0.00191488	0.0147104	0.896431
Bread_type(white vs. wholemealwholegrain + brown)	Rheumatoid arthritis	rs1959328	G	A	-0.0109605	0.00231708	22.38	2.7e-06	-0.00409098	0.014186	0.773054
Bread_type(white vs. wholemealwholegrain + brown)	Rheumatoid arthritis	rs200094909	T	C	0.0145596	0.00312001	21.78	2.5e-06	0.0108639	0.0195085	0.577606
Bread_type(white vs. wholemealwholegrain + brown)	Rheumatoid arthritis	rs2146704	C	T	0.0140193	0.00296675	22.33	2.2e-06	-0.00453712	0.0181713	0.80283
Bread_type(white vs. wholemealwholegrain + brown)	Rheumatoid arthritis	rs2218182	G	A	0.0167532	0.00286062	34.3	8.7e-09	0.0150647	0.0153831	0.327431
Bread_type(white vs. wholemealwholegrain + brown)	Rheumatoid arthritis	rs2236855	C	A	-0.0133861	0.00263429	25.82	6.1e-07	0.0184275	0.0154724	0.233656
Bread_type(white vs. wholemealwholegrain + brown)	Rheumatoid arthritis	rs224444	T	C	0.0256222	0.00449881	32.44	1.6e-08	-0.0773564	0.0234341	0.000963363
Bread_type(white vs. wholemealwholegrain + brown)	Rheumatoid arthritis	rs2393638	G	A	0.0126138	0.00236563	28.43	7.6e-08	0.000540895	0.0146702	0.970588
Bread_type(white vs. wholemealwholegrain + brown)	Rheumatoid arthritis	rs259808	T	G	0.0148974	0.00291492	26.12	4.7e-07	0.0204473	0.0216905	0.345841
Bread_type(white vs. wholemealwholegrain + brown)	Rheumatoid arthritis	rs2630764	C	T	-0.0122351	0.00232472	27.7	1.4e-07	-0.00676084	0.014063	0.630692
Bread_type(white vs. wholemealwholegrain + brown)	Rheumatoid arthritis	rs2742690	C	A	-0.0133897	0.00286704	21.81	3.3e-06	0.00553275	0.0200623	0.782717
Bread_type(white vs. wholemealwholegrain + brown)	Rheumatoid arthritis	rs2849959	T	G	0.010768	0.00236313	20.76	4.2e-06	-0.0134658	0.0140792	0.338854
Bread_type(white vs. wholemealwholegrain + brown)	Rheumatoid arthritis	rs28657372	G	A	0.0118601	0.00240239	24.37	6.5e-07	-0.00446015	0.0143033	0.755172
Bread_type(white vs. wholemealwholegrain + brown)	Rheumatoid arthritis	rs3101336	T	C	0.0164458	0.00235278	48.86	3.7e-12	-0.00685195	0.0146343	0.639635
Bread_type(white vs. wholemealwholegrain + brown)	Rheumatoid arthritis	rs34230945	A	G	0.0366809	0.00727387	25.43	5e-07	-0.0504024	0.0424174	0.234736
Bread_type(white vs. wholemealwholegrain + brown)	Rheumatoid arthritis	rs344035	G	A	0.0105463	0.00230933	20.86	4.7e-06	-0.00434831	0.0140138	0.756342
Bread_type(white vs. wholemealwholegrain + brown)	Rheumatoid arthritis	rs34662493	A	G	-0.0220618	0.00399546	30.49	4.6e-08	0.0332453	0.0288962	0.249935
Bread_type(white vs. wholemealwholegrain + brown)	Rheumatoid arthritis	rs35069754	A	G	0.0172517	0.00341957	25.45	2.9e-07	0.00549863	0.0204723	0.788246
Bread_type(white vs. wholemealwholegrain + brown)	Rheumatoid arthritis	rs35091253	C	T	0.0148796	0.00293591	25.69	4.4e-07	-0.0266981	0.0161261	0.0978048
Bread_type(white vs. wholemealwholegrain + brown)	Rheumatoid arthritis	rs35641542	C	T	-0.0117604	0.00251498	21.87	2.7e-06	-0.0118783	0.0151646	0.433456
Bread_type(white vs. wholemealwholegrain + brown)	Rheumatoid arthritis	rs3735478	G	T	0.0135589	0.00253854	28.53	1.2e-07	-0.0109546	0.0141289	0.438145
Bread_type(white vs. wholemealwholegrain + brown)	Rheumatoid arthritis	rs373776034	G	A	-0.0780335	0.0168686	21.4	3.3e-06	-0.124542	0.229304	0.58704
Bread_type(white vs. wholemealwholegrain + brown)	Rheumatoid arthritis	rs3859118	A	G	-0.0173713	0.00311483	31.1	3.1e-08	-0.00812542	0.0245888	0.741058
Bread_type(white vs. wholemealwholegrain + brown)	Rheumatoid arthritis	rs41297217	G	A	0.0175848	0.00380144	21.4	4.3e-06	-0.042673	0.0184799	0.0209353
Bread_type(white vs. wholemealwholegrain + brown)	Rheumatoid arthritis	rs429358	T	C	0.0203588	0.00319242	40.67	2.1e-10	-0.0393461	0.0183074	0.0316191
Bread_type(white vs. wholemealwholegrain + brown)	Rheumatoid arthritis	rs4337521	C	T	-0.0128282	0.00236463	29.43	3.7e-08	0.00832521	0.0140751	0.554196
Bread_type(white vs. wholemealwholegrain + brown)	Rheumatoid arthritis	rs4408614	T	C	-0.0128473	0.00239124	28.87	8.3e-08	0.0129043	0.0151601	0.394659
Bread_type(white vs. wholemealwholegrain + brown)	Rheumatoid arthritis	rs4515295	G	T	-0.0129504	0.00249834	26.87	1.9e-07	0.00310234	0.0145064	0.830656
Bread_type(white vs. wholemealwholegrain + brown)	Rheumatoid arthritis	rs4533290	G	A	0.0118217	0.00255102	21.47	3e-06	-0.0564122	0.0191098	0.00315718
Bread_type(white vs. wholemealwholegrain + brown)	Rheumatoid arthritis	rs4667823	T	C	0.0145529	0.00245788	35.06	3.2e-09	0.00751957	0.0148645	0.612946
Bread_type(white vs. wholemealwholegrain + brown)	Rheumatoid arthritis	rs4676289	C	T	-0.0115621	0.00231616	24.92	6.7e-07	0.00293598	0.0140319	0.834264
Bread_type(white vs. wholemealwholegrain + brown)	Rheumatoid arthritis	rs55752919	A	G	0.0124537	0.00256547	23.56	1.4e-06	0.0289238	0.0147991	0.0506501
Bread_type(white vs. wholemealwholegrain + brown)	Rheumatoid arthritis	rs55877105	C	T	0.0126268	0.00245592	26.43	3.3e-07	0.00928623	0.0149399	0.534224
Bread_type(white vs. wholemealwholegrain + brown)	Rheumatoid arthritis	rs55933721	G	T	-0.015236	0.00286051	28.37	1.1e-07	0.0561992	0.0164648	0.000641845
Bread_type(white vs. wholemealwholegrain + brown)	Rheumatoid arthritis	rs55947039	G	A	0.0233753	0.00455852	26.29	3e-07	-0.014624	0.0249369	0.557581
Bread_type(white vs. wholemealwholegrain + brown)	Rheumatoid arthritis	rs60795232	A	G	-0.0144309	0.00259146	31.01	1.8e-08	-0.0153311	0.0157431	0.330141
Bread_type(white vs. wholemealwholegrain + brown)	Rheumatoid arthritis	rs6089956	C	A	0.0162171	0.00319197	25.81	4.5e-07	-0.0334334	0.0198352	0.0918819
Bread_type(white vs. wholemealwholegrain + brown)	Rheumatoid arthritis	rs6092192	C	A	-0.0150296	0.00269043	31.21	2.5e-08	-0.010202	0.0165213	0.536901
Bread_type(white vs. wholemealwholegrain + brown)	Rheumatoid arthritis	rs62023486	A	G	-0.0185747	0.0037017	25.18	5.7e-07	0.0168846	0.028448	0.552831
Bread_type(white vs. wholemealwholegrain + brown)	Rheumatoid arthritis	rs62180988	C	A	-0.0135491	0.00247914	29.87	3.8e-08	-0.0501336	0.0147178	0.000658431
Bread_type(white vs. wholemealwholegrain + brown)	Rheumatoid arthritis	rs6430204	C	T	0.0110313	0.00238038	21.48	3.2e-06	-0.0163599	0.0140613	0.244639
Bread_type(white vs. wholemealwholegrain + brown)	Rheumatoid arthritis	rs6447123	A	G	-0.0195032	0.00331907	34.53	3.3e-09	0.00587523	0.0195328	0.763576
Bread_type(white vs. wholemealwholegrain + brown)	Rheumatoid arthritis	rs6557169	T	C	0.0134439	0.00270969	24.62	9.6e-07	-0.00647695	0.0155701	0.67742
Bread_type(white vs. wholemealwholegrain + brown)	Rheumatoid arthritis	rs6561943	C	T	-0.0145328	0.00263979	30.31	2.9e-08	0.0390091	0.015951	0.0144627
Bread_type(white vs. wholemealwholegrain + brown)	Rheumatoid arthritis	rs664088	T	C	0.011138	0.0023667	22.15	2e-06	0.0129525	0.014068	0.357205
Bread_type(white vs. wholemealwholegrain + brown)	Rheumatoid arthritis	rs6804278	A	C	0.0111064	0.00235826	22.18	2.7e-06	-0.00807741	0.014701	0.582699
Bread_type(white vs. wholemealwholegrain + brown)	Rheumatoid arthritis	rs6847684	G	C	-0.0157032	0.00281171	31.19	1.9e-08	0.0141902	0.0179178	0.428382
Bread_type(white vs. wholemealwholegrain + brown)	Rheumatoid arthritis	rs6892327	A	C	-0.0118751	0.00256475	21.44	4.2e-06	-0.0177048	0.0162346	0.275467
Bread_type(white vs. wholemealwholegrain + brown)	Rheumatoid arthritis	rs6987861	G	A	0.0150833	0.00272935	30.54	3.4e-08	0.0196861	0.0186224	0.290456
Bread_type(white vs. wholemealwholegrain + brown)	Rheumatoid arthritis	rs7079591	A	C	0.0118516	0.00234456	25.55	4.6e-07	-0.0161893	0.0150431	0.281842
Bread_type(white vs. wholemealwholegrain + brown)	Rheumatoid arthritis	rs7110786	C	T	0.0136203	0.00233141	34.13	6.8e-09	-0.00962427	0.0153353	0.530271
Bread_type(white vs. wholemealwholegrain + brown)	Rheumatoid arthritis	rs71532325	C	T	0.0130371	0.00248438	27.54	1.6e-07	0.00568241	0.0142373	0.689803
Bread_type(white vs. wholemealwholegrain + brown)	Rheumatoid arthritis	rs71554266	T	C	0.0146047	0.00291966	25.02	6.5e-07	0.0323099	0.0157614	0.0403701
Bread_type(white vs. wholemealwholegrain + brown)	Rheumatoid arthritis	rs7240960	C	T	0.0127178	0.00262431	23.49	1.2e-06	-0.00958984	0.0154783	0.535543
Bread_type(white vs. wholemealwholegrain + brown)	Rheumatoid arthritis	rs72687322	A	G	0.0266284	0.00576389	21.34	3.5e-06	-0.034969	0.0243499	0.150974
Bread_type(white vs. wholemealwholegrain + brown)	Rheumatoid arthritis	rs72720396	A	G	0.0169311	0.00273579	38.3	6.7e-10	-0.00344133	0.0190472	0.856624
Bread_type(white vs. wholemealwholegrain + brown)	Rheumatoid arthritis	rs72734517	C	T	0.0352197	0.00649451	29.41	4.9e-08	-0.0987711	0.0415065	0.0173289
Bread_type(white vs. wholemealwholegrain + brown)	Rheumatoid arthritis	rs72751011	G	A	-0.0136092	0.00300456	20.52	4.7e-06	-0.0176064	0.0182016	0.333395
Bread_type(white vs. wholemealwholegrain + brown)	Rheumatoid arthritis	rs72777691	C	G	-0.0245083	0.00535075	20.98	4.5e-06	0.0492378	0.0356227	0.16691
Bread_type(white vs. wholemealwholegrain + brown)	Rheumatoid arthritis	rs7283807	C	T	-0.0107607	0.00234384	21.08	3.4e-06	0.00342735	0.0143042	0.810637
Bread_type(white vs. wholemealwholegrain + brown)	Rheumatoid arthritis	rs72900104	G	A	0.0126246	0.00251148	25.27	6.5e-07	-0.0254353	0.015344	0.0973845
Bread_type(white vs. wholemealwholegrain + brown)	Rheumatoid arthritis	rs730276	C	T	0.0113692	0.00251578	20.42	4.4e-06	-0.00156006	0.014742	0.915722
Bread_type(white vs. wholemealwholegrain + brown)	Rheumatoid arthritis	rs73128410	G	A	0.0142934	0.00296589	23.23	1.6e-06	0.0025755	0.0184604	0.889043
Bread_type(white vs. wholemealwholegrain + brown)	Rheumatoid arthritis	rs73183115	A	G	-0.0153402	0.00308989	24.65	1e-06	0.0145426	0.0199171	0.465295
Bread_type(white vs. wholemealwholegrain + brown)	Rheumatoid arthritis	rs7349512	G	A	-0.0121474	0.00256649	22.4	1.6e-06	0.00865687	0.016483	0.599445
Bread_type(white vs. wholemealwholegrain + brown)	Rheumatoid arthritis	rs7428860	G	T	-0.0128006	0.00268915	22.66	2.1e-06	0.00749178	0.0169302	0.65812
Bread_type(white vs. wholemealwholegrain + brown)	Rheumatoid arthritis	rs7460987	C	T	-0.0210442	0.00443627	22.5	2.4e-06	0.0228882	0.0266075	0.38967
Bread_type(white vs. wholemealwholegrain + brown)	Rheumatoid arthritis	rs74676797	G	A	0.0185805	0.00302338	37.77	1e-09	0.0155666	0.0189649	0.411752
Bread_type(white vs. wholemealwholegrain + brown)	Rheumatoid arthritis	rs7564906	A	G	0.022765	0.00438428	26.96	1.8e-07	-0.00184541	0.0257374	0.942839
Bread_type(white vs. wholemealwholegrain + brown)	Rheumatoid arthritis	rs75817396	T	C	-0.0299298	0.00657899	20.7	4.7e-06	0.00367851	0.0371669	0.92116
Bread_type(white vs. wholemealwholegrain + brown)	Rheumatoid arthritis	rs76013843	G	A	0.0409302	0.00895046	20.91	4.9e-06	-0.00782961	0.0479863	0.87039
Bread_type(white vs. wholemealwholegrain + brown)	Rheumatoid arthritis	rs7626308	C	T	0.0124849	0.00257803	23.45	1.4e-06	-0.0111141	0.0160263	0.488001
Bread_type(white vs. wholemealwholegrain + brown)	Rheumatoid arthritis	rs76292244	A	C	0.0429786	0.00919792	21.83	2.4e-06	0.00339078	0.0455995	0.940724
Bread_type(white vs. wholemealwholegrain + brown)	Rheumatoid arthritis	rs7632267	G	A	0.0228337	0.00277737	67.59	2.6e-16	-0.0230856	0.0152552	0.130204
Bread_type(white vs. wholemealwholegrain + brown)	Rheumatoid arthritis	rs7633256	T	G	0.0182399	0.00372686	23.95	9.1e-07	-0.0100387	0.0176687	0.569924
Bread_type(white vs. wholemealwholegrain + brown)	Rheumatoid arthritis	rs77126132	G	A	0.018517	0.0039885	21.55	3e-06	0.0193596	0.0222806	0.384901
Bread_type(white vs. wholemealwholegrain + brown)	Rheumatoid arthritis	rs77943036	C	G	-0.024016	0.00488001	24.22	1.1e-06	0.0632097	0.0296952	0.0332859
Bread_type(white vs. wholemealwholegrain + brown)	Rheumatoid arthritis	rs78445696	C	T	0.0206477	0.00399962	26.65	1.7e-07	-0.0143912	0.0192905	0.45565
Bread_type(white vs. wholemealwholegrain + brown)	Rheumatoid arthritis	rs78616403	G	A	0.0431721	0.00939041	21.14	4.8e-06	0.0352469	0.036869	0.33907
Bread_type(white vs. wholemealwholegrain + brown)	Rheumatoid arthritis	rs79471052	C	T	-0.0218402	0.0046544	22.02	2.3e-06	0.0409705	0.0455662	0.368577
Bread_type(white vs. wholemealwholegrain + brown)	Rheumatoid arthritis	rs80223924	C	G	-0.0119354	0.00254942	21.92	3e-06	0.0053298	0.0147017	0.716957
Bread_type(white vs. wholemealwholegrain + brown)	Rheumatoid arthritis	rs803383	G	T	-0.0128106	0.00238223	28.92	6.8e-08	-0.00084927	0.0149632	0.954738
Bread_type(white vs. wholemealwholegrain + brown)	Rheumatoid arthritis	rs806794	A	G	0.0148896	0.00259438	32.94	8.9e-09	-0.0237531	0.0142023	0.09443
Bread_type(white vs. wholemealwholegrain + brown)	Rheumatoid arthritis	rs8092827	G	A	0.0239206	0.00479067	24.93	7.3e-07	0.000737936	0.0196534	0.970048
Bread_type(white vs. wholemealwholegrain + brown)	Rheumatoid arthritis	rs831606	T	C	0.0118119	0.00258007	20.96	4.5e-06	0.0186504	0.015694	0.234685
Bread_type(white vs. wholemealwholegrain + brown)	Rheumatoid arthritis	rs869731	C	T	-0.0160892	0.00237448	45.91	1.6e-11	0.0392399	0.0149267	0.00856781
Bread_type(white vs. wholemealwholegrain + brown)	Rheumatoid arthritis	rs880597	C	T	-0.0131397	0.00246801	28.35	1.1e-07	-0.0134757	0.0167043	0.419829
Bread_type(white vs. wholemealwholegrain + brown)	Rheumatoid arthritis	rs898751	C	T	-0.0147762	0.0023071	41.02	1.8e-10	0.00450536	0.0140346	0.748197
Bread_type(white vs. wholemealwholegrain + brown)	Rheumatoid arthritis	rs921354	T	A	-0.0116108	0.00240149	23.38	9.3e-07	0.00180611	0.014805	0.902904
Bread_type(white vs. wholemealwholegrain + brown)	Rheumatoid arthritis	rs9320823	T	C	-0.0174196	0.00235905	54.53	1.5e-13	0.000351489	0.0149662	0.981263
Bread_type(white vs. wholemealwholegrain + brown)	Rheumatoid arthritis	rs9380825	G	A	-0.0124132	0.00241223	26.48	2.6e-07	-0.0193841	0.0148623	0.19215
Bread_type(white vs. wholemealwholegrain + brown)	Rheumatoid arthritis	rs9422753	T	C	0.0165052	0.00294402	31.43	3.1e-08	0.029248	0.0167671	0.0810961
Bread_type(white vs. wholemealwholegrain + brown)	Rheumatoid arthritis	rs9471342	T	C	0.0161078	0.00349176	21.28	3.7e-06	-0.00698812	0.0220113	0.750881
Bread_type(white vs. wholemealwholegrain + brown)	Rheumatoid arthritis	rs9512996	A	G	-0.0143685	0.00238452	36.31	2.6e-09	0.0146742	0.0143657	0.307028
Bread_type(white vs. wholemealwholegrain + brown)	Rheumatoid arthritis	rs9537647	G	A	0.0196006	0.00429495	20.83	4.7e-06	0.000350347	0.0354446	0.992114
Bread_type(white vs. wholemealwholegrain + brown)	Rheumatoid arthritis	rs9539408	G	A	-0.0119615	0.00252501	22.44	2.3e-06	0.0334618	0.0152702	0.0284289
Bread_type(white vs. wholemealwholegrain + brown)	Rheumatoid arthritis	rs9650684	A	C	0.0106891	0.0023163	21.3	4.7e-06	-0.00729093	0.0140605	0.604082
Bread_type(white vs. wholemealwholegrain + brown)	Rheumatoid arthritis	rs9683091	A	C	-0.0111217	0.00242424	21.05	4e-06	-0.00435215	0.0140627	0.756955
Bread_type(white vs. wholemealwholegrain + brown)	Rheumatoid arthritis	rs9922390	G	T	-0.0175718	0.00307708	32.61	1.5e-08	-0.0211934	0.0183386	0.247816
Bread_type(wholemealwholegrain vs. any other)	Rheumatoid arthritis	rs10168768	G	T	0.0119712	0.00248551	23.2	1.5e-06	0.00458699	0.0141051	0.745029
Bread_type(wholemealwholegrain vs. any other)	Rheumatoid arthritis	rs10253861	G	A	-0.0128745	0.00247235	27.12	2.6e-07	-0.0161463	0.0140242	0.249603
Bread_type(wholemealwholegrain vs. any other)	Rheumatoid arthritis	rs1039720	G	A	0.0148917	0.00301463	24.4	7.9e-07	0.0278855	0.0172424	0.105822
Bread_type(wholemealwholegrain vs. any other)	Rheumatoid arthritis	rs1061808	T	G	0.0155211	0.00254214	37.28	1.1e-09	0.0222808	0.0141469	0.115265
Bread_type(wholemealwholegrain vs. any other)	Rheumatoid arthritis	rs10821163	G	C	-0.0158877	0.00260254	37.27	6.1e-10	0.0279922	0.014474	0.0531178
Bread_type(wholemealwholegrain vs. any other)	Rheumatoid arthritis	rs10889706	A	C	0.0133129	0.00269971	24.32	7.6e-07	0.000876544	0.0144769	0.95172
Bread_type(wholemealwholegrain vs. any other)	Rheumatoid arthritis	rs10986931	C	T	0.0114454	0.00249354	21.07	4.4e-06	0.0227096	0.014754	0.123752
Bread_type(wholemealwholegrain vs. any other)	Rheumatoid arthritis	rs11018771	T	C	0.0125433	0.00263007	22.75	2.6e-06	-0.0106458	0.0157976	0.500382
Bread_type(wholemealwholegrain vs. any other)	Rheumatoid arthritis	rs11102404	G	A	0.014092	0.0025663	30.15	5.2e-08	0.0185348	0.0149348	0.214587
Bread_type(wholemealwholegrain vs. any other)	Rheumatoid arthritis	rs11128045	T	C	-0.0117338	0.00256194	20.98	3.8e-06	-0.0040079	0.0141753	0.777378
Bread_type(wholemealwholegrain vs. any other)	Rheumatoid arthritis	rs111650147	T	C	-0.0294333	0.00630926	21.76	3.2e-06	0.0656732	0.0372422	0.0778305
Bread_type(wholemealwholegrain vs. any other)	Rheumatoid arthritis	rs112060520	G	T	-0.0128252	0.00268881	22.75	2.4e-06	-0.015266	0.0169959	0.36907
Bread_type(wholemealwholegrain vs. any other)	Rheumatoid arthritis	rs11227478	G	A	0.0169957	0.00308299	30.39	2.8e-08	0.0106974	0.0175747	0.542735
Bread_type(wholemealwholegrain vs. any other)	Rheumatoid arthritis	rs112423942	C	T	0.0280019	0.00598822	21.87	2.3e-06	-0.01705	0.0352165	0.62828
Bread_type(wholemealwholegrain vs. any other)	Rheumatoid arthritis	rs112513348	C	G	-0.0367268	0.00742874	24.44	6.8e-07	0.00918821	0.0545428	0.866222
Bread_type(wholemealwholegrain vs. any other)	Rheumatoid arthritis	rs11251692	C	T	-0.0170352	0.0036525	21.75	3.4e-06	-0.0111813	0.0217714	0.607547
Bread_type(wholemealwholegrain vs. any other)	Rheumatoid arthritis	rs114340522	G	C	-0.0273793	0.00573659	22.78	1.4e-06	0.0332065	0.0239896	0.166297
Bread_type(wholemealwholegrain vs. any other)	Rheumatoid arthritis	rs114547730	T	G	-0.0689294	0.0140249	24.16	7.9e-07	-0.0665173	0.0516562	0.197853
Bread_type(wholemealwholegrain vs. any other)	Rheumatoid arthritis	rs114621346	G	A	0.0444066	0.00932447	22.68	1.9e-06	-0.0067132	0.0618591	0.91358
Bread_type(wholemealwholegrain vs. any other)	Rheumatoid arthritis	rs11641525	G	A	0.028158	0.00570681	24.35	7.5e-07	-0.0480446	0.0403925	0.234265
Bread_type(wholemealwholegrain vs. any other)	Rheumatoid arthritis	rs11652858	C	T	-0.0127463	0.00262136	23.64	1.2e-06	-0.025483	0.0152317	0.0943235
Bread_type(wholemealwholegrain vs. any other)	Rheumatoid arthritis	rs11681451	T	C	-0.0143025	0.00263363	29.49	5.3e-08	-0.0120993	0.0151826	0.425497
Bread_type(wholemealwholegrain vs. any other)	Rheumatoid arthritis	rs11692083	G	A	-0.0147467	0.00248269	35.28	3.4e-09	0.0144077	0.0141581	0.308853
Bread_type(wholemealwholegrain vs. any other)	Rheumatoid arthritis	rs11733896	C	G	-0.0128526	0.00267104	23.15	1e-06	-0.025808	0.0150564	0.0865127
Bread_type(wholemealwholegrain vs. any other)	Rheumatoid arthritis	rs11775423	T	A	0.0136763	0.00272393	25.21	3.5e-07	0.0240916	0.014959	0.107286
Bread_type(wholemealwholegrain vs. any other)	Rheumatoid arthritis	rs117794620	A	G	0.0402897	0.00838797	23.07	1.3e-06	-0.0135886	0.0404759	0.737081
Bread_type(wholemealwholegrain vs. any other)	Rheumatoid arthritis	rs117875805	T	C	-0.0389653	0.00842242	21.4	3.4e-06	-0.0538589	0.0347461	0.121125
Bread_type(wholemealwholegrain vs. any other)	Rheumatoid arthritis	rs1183668	C	G	-0.0125733	0.00255348	24.25	7.8e-07	-0.01194	0.0148812	0.422349
Bread_type(wholemealwholegrain vs. any other)	Rheumatoid arthritis	rs11882956	G	A	-0.0411116	0.00892605	21.21	4.2e-06	0.0543618	0.0350837	0.121263
Bread_type(wholemealwholegrain vs. any other)	Rheumatoid arthritis	rs12277713	T	C	0.0118501	0.00249868	22.49	1.8e-06	0.0154831	0.0141626	0.274289
Bread_type(wholemealwholegrain vs. any other)	Rheumatoid arthritis	rs12434775	G	A	0.012277	0.00260699	22.18	2.7e-06	0.01957	0.0148638	0.187965
Bread_type(wholemealwholegrain vs. any other)	Rheumatoid arthritis	rs12629217	C	T	-0.0149395	0.00316024	22.35	2.4e-06	0.0120864	0.015461	0.43437
Bread_type(wholemealwholegrain vs. any other)	Rheumatoid arthritis	rs13064450	G	A	-0.0123628	0.00246302	25.19	4e-07	-0.0169073	0.0144287	0.241284
Bread_type(wholemealwholegrain vs. any other)	Rheumatoid arthritis	rs1308512	A	G	-0.015851	0.0030983	26.17	3.2e-07	-0.0125038	0.0182555	0.493388
Bread_type(wholemealwholegrain vs. any other)	Rheumatoid arthritis	rs13147599	A	G	-0.0227748	0.00493559	21.29	3.4e-06	-0.0216999	0.0405894	0.592912
Bread_type(wholemealwholegrain vs. any other)	Rheumatoid arthritis	rs1421085	T	C	-0.0230439	0.00250268	84.78	2.5e-20	0.03645	0.0142037	0.0102811
Bread_type(wholemealwholegrain vs. any other)	Rheumatoid arthritis	rs1472157	T	C	-0.0131049	0.00254801	26.45	2.9e-07	0.0151993	0.0151435	0.31553
Bread_type(wholemealwholegrain vs. any other)	Rheumatoid arthritis	rs150262359	G	A	-0.0274728	0.0059395	21.39	3.7e-06	-0.0568027	0.0228864	0.0130668
Bread_type(wholemealwholegrain vs. any other)	Rheumatoid arthritis	rs150534	G	A	-0.0138459	0.00245638	31.77	1.4e-08	-0.00243027	0.014047	0.862644
Bread_type(wholemealwholegrain vs. any other)	Rheumatoid arthritis	rs150978694	C	T	-0.0363941	0.00789574	21.25	4.1e-06	-0.0635913	0.0556973	0.253566
Bread_type(wholemealwholegrain vs. any other)	Rheumatoid arthritis	rs151150389	T	C	-0.0306863	0.00624056	24.18	9.3e-07	0.0136575	0.0419522	0.744765
Bread_type(wholemealwholegrain vs. any other)	Rheumatoid arthritis	rs1529521	A	T	-0.0135301	0.00289819	21.79	3.2e-06	-0.012297	0.0177882	0.489378
Bread_type(wholemealwholegrain vs. any other)	Rheumatoid arthritis	rs1557341	A	C	-0.0124825	0.00262495	22.61	1.7e-06	-0.0142276	0.0157816	0.367307
Bread_type(wholemealwholegrain vs. any other)	Rheumatoid arthritis	rs16903000	T	C	-0.0131185	0.00268663	23.84	1.2e-06	-0.0135766	0.0151525	0.370255
Bread_type(wholemealwholegrain vs. any other)	Rheumatoid arthritis	rs1788823	A	G	-0.0149395	0.00259042	33.26	6.7e-09	-0.0261949	0.0147834	0.0764082
Bread_type(wholemealwholegrain vs. any other)	Rheumatoid arthritis	rs1841499	A	T	-0.0180182	0.00250195	51.86	4.8e-13	0.00769528	0.0146355	0.599029
Bread_type(wholemealwholegrain vs. any other)	Rheumatoid arthritis	rs1991775	C	G	0.0136236	0.00259512	27.56	1.1e-07	0.00545402	0.0145948	0.708631
Bread_type(wholemealwholegrain vs. any other)	Rheumatoid arthritis	rs2117028	G	A	-0.0129979	0.0025441	26.1	3.4e-07	0.0158908	0.0141294	0.260735
Bread_type(wholemealwholegrain vs. any other)	Rheumatoid arthritis	rs2292239	T	G	0.0140961	0.00257677	29.93	3.9e-08	0.0362104	0.0152442	0.0175323
Bread_type(wholemealwholegrain vs. any other)	Rheumatoid arthritis	rs2425052	A	C	-0.0126132	0.00247808	25.91	4.7e-07	-0.038397	0.0141305	0.00658158
Bread_type(wholemealwholegrain vs. any other)	Rheumatoid arthritis	rs2471325	C	T	-0.0139296	0.00262632	28.13	9.2e-08	0.0207588	0.014496	0.152134
Bread_type(wholemealwholegrain vs. any other)	Rheumatoid arthritis	rs2491244	G	A	0.0132492	0.0024966	28.16	1.2e-07	0.0137837	0.0141987	0.331662
Bread_type(wholemealwholegrain vs. any other)	Rheumatoid arthritis	rs2631024	A	G	-0.0143553	0.00281041	26.09	3.5e-07	-0.0221052	0.0151077	0.143419
Bread_type(wholemealwholegrain vs. any other)	Rheumatoid arthritis	rs2660338	A	C	-0.0179199	0.00351739	25.96	3.3e-07	-0.00825742	0.0194215	0.670713
Bread_type(wholemealwholegrain vs. any other)	Rheumatoid arthritis	rs2694633	A	C	-0.0130333	0.00263909	24.39	6.1e-07	0.00130167	0.0145553	0.928741
Bread_type(wholemealwholegrain vs. any other)	Rheumatoid arthritis	rs2710627	A	G	-0.0126595	0.00258165	24.05	8.4e-07	0.0109783	0.0148442	0.459564
Bread_type(wholemealwholegrain vs. any other)	Rheumatoid arthritis	rs2726259	C	A	-0.0142468	0.00258356	30.41	4e-08	-0.0218142	0.01492	0.143718
Bread_type(wholemealwholegrain vs. any other)	Rheumatoid arthritis	rs281219	A	G	0.0181298	0.00300769	36.33	1.6e-09	0.0512426	0.0169326	0.00247588
Bread_type(wholemealwholegrain vs. any other)	Rheumatoid arthritis	rs2959495	C	A	0.0114436	0.00246991	21.47	3.8e-06	0.0118342	0.0140119	0.398346
Bread_type(wholemealwholegrain vs. any other)	Rheumatoid arthritis	rs2979144	C	G	-0.0120257	0.00254454	22.34	2.6e-06	-0.0147683	0.0143185	0.302349
Bread_type(wholemealwholegrain vs. any other)	Rheumatoid arthritis	rs307013	T	A	-0.0161241	0.00312805	26.57	3e-07	-0.0276416	0.0179933	0.124486
Bread_type(wholemealwholegrain vs. any other)	Rheumatoid arthritis	rs335352	G	A	-0.0120267	0.00259658	21.45	4.6e-06	-0.021832	0.0147571	0.139027
Bread_type(wholemealwholegrain vs. any other)	Rheumatoid arthritis	rs34118828	G	A	0.0133315	0.00255871	27.15	1.9e-07	-0.0113259	0.0142884	0.427975
Bread_type(wholemealwholegrain vs. any other)	Rheumatoid arthritis	rs34330406	C	T	-0.0576467	0.0121593	22.48	2e-06	-0.012046	0.0538713	0.823062
Bread_type(wholemealwholegrain vs. any other)	Rheumatoid arthritis	rs35069754	A	G	-0.0171292	0.00364105	22.13	1.9e-06	0.00549863	0.0204723	0.788246
Bread_type(wholemealwholegrain vs. any other)	Rheumatoid arthritis	rs35121390	C	G	-0.0211272	0.00251467	70.59	5.2e-17	-4.90289e-05	0.0149658	0.997386
Bread_type(wholemealwholegrain vs. any other)	Rheumatoid arthritis	rs35164264	A	G	0.0214395	0.00453082	22.39	1.9e-06	0.0173253	0.0347879	0.618466
Bread_type(wholemealwholegrain vs. any other)	Rheumatoid arthritis	rs35287743	G	T	0.0219017	0.00385901	32.21	1.6e-08	0.0381575	0.024627	0.121281
Bread_type(wholemealwholegrain vs. any other)	Rheumatoid arthritis	rs370790808	C	T	0.0128163	0.00271732	22.25	2.6e-06	0.0068559	0.0160285	0.668847
Bread_type(wholemealwholegrain vs. any other)	Rheumatoid arthritis	rs3785229	A	G	-0.0142841	0.00247869	33.21	7.8e-09	0.00171775	0.0141818	0.903594
Bread_type(wholemealwholegrain vs. any other)	Rheumatoid arthritis	rs3795944	A	G	-0.0118697	0.00246873	23.12	1.7e-06	0.0115028	0.0141545	0.416412
Bread_type(wholemealwholegrain vs. any other)	Rheumatoid arthritis	rs3999544	C	T	-0.0124758	0.00245861	25.75	4.1e-07	-0.00979835	0.0146208	0.502753
Bread_type(wholemealwholegrain vs. any other)	Rheumatoid arthritis	rs4365869	A	T	0.012384	0.00263437	22.1	3e-06	0.00500821	0.0144629	0.729132
Bread_type(wholemealwholegrain vs. any other)	Rheumatoid arthritis	rs4655090	C	T	-0.013309	0.00284041	21.95	2.7e-06	-0.0265768	0.0159351	0.0953542
Bread_type(wholemealwholegrain vs. any other)	Rheumatoid arthritis	rs4686704	A	G	0.0125374	0.00265226	22.35	2e-06	0.00781012	0.0143513	0.586297
Bread_type(wholemealwholegrain vs. any other)	Rheumatoid arthritis	rs4698920	G	A	-0.0141048	0.00258954	29.67	4.5e-08	-0.00395122	0.0143605	0.783204
Bread_type(wholemealwholegrain vs. any other)	Rheumatoid arthritis	rs4808766	G	C	0.0142896	0.0027648	26.71	3.3e-07	0.0750735	0.0163003	4.11178e-06
Bread_type(wholemealwholegrain vs. any other)	Rheumatoid arthritis	rs552334	T	C	-0.0137736	0.00247673	30.93	2.5e-08	-0.0187636	0.0140419	0.181463
Bread_type(wholemealwholegrain vs. any other)	Rheumatoid arthritis	rs587806	T	C	0.0182528	0.00391008	21.79	2.4e-06	0.0587416	0.0271348	0.0304025
Bread_type(wholemealwholegrain vs. any other)	Rheumatoid arthritis	rs587978	C	T	-0.0122674	0.00246169	24.83	7.4e-07	0.0144305	0.0140253	0.303531
Bread_type(wholemealwholegrain vs. any other)	Rheumatoid arthritis	rs58997689	A	T	0.0229596	0.00410626	31.26	2.6e-08	-0.00129345	0.0204153	0.949482
Bread_type(wholemealwholegrain vs. any other)	Rheumatoid arthritis	rs60795232	A	G	0.0150084	0.00275992	29.57	3.8e-08	-0.0153311	0.0157431	0.330141
Bread_type(wholemealwholegrain vs. any other)	Rheumatoid arthritis	rs6123140	G	C	-0.0137772	0.00289117	22.71	1.6e-06	0.0210011	0.0186894	0.261145
Bread_type(wholemealwholegrain vs. any other)	Rheumatoid arthritis	rs61817482	G	A	-0.0154122	0.00305042	25.53	4e-07	-0.0153238	0.0168083	0.361935
Bread_type(wholemealwholegrain vs. any other)	Rheumatoid arthritis	rs62180989	C	T	0.0138117	0.0026376	27.42	1.4e-07	-0.0501323	0.0147163	0.000657809
Bread_type(wholemealwholegrain vs. any other)	Rheumatoid arthritis	rs62366395	G	A	0.0257239	0.00557536	21.29	3.6e-06	0.0213708	0.0345299	0.535977
Bread_type(wholemealwholegrain vs. any other)	Rheumatoid arthritis	rs6430204	C	T	-0.0133882	0.00253424	27.91	1.4e-07	-0.0163599	0.0140613	0.244639
Bread_type(wholemealwholegrain vs. any other)	Rheumatoid arthritis	rs66922415	A	G	-0.0184412	0.00290509	40.3	2e-10	0.0113215	0.0179847	0.529016
Bread_type(wholemealwholegrain vs. any other)	Rheumatoid arthritis	rs6780833	G	A	0.0136888	0.00251415	29.64	4.6e-08	-0.00993068	0.0146579	0.49809
Bread_type(wholemealwholegrain vs. any other)	Rheumatoid arthritis	rs6882046	A	G	-0.0187923	0.00280534	44.87	2.3e-11	0.0187269	0.0183038	0.306254
Bread_type(wholemealwholegrain vs. any other)	Rheumatoid arthritis	rs696815	A	C	0.013123	0.00263377	24.83	6.6e-07	0.014148	0.0149192	0.342971
Bread_type(wholemealwholegrain vs. any other)	Rheumatoid arthritis	rs6978112	C	T	0.0154553	0.00250061	38.2	7.4e-10	0.0148817	0.0143991	0.301362
Bread_type(wholemealwholegrain vs. any other)	Rheumatoid arthritis	rs72913870	G	A	0.0225605	0.0039181	33.15	9e-09	-0.0127207	0.0267531	0.634441
Bread_type(wholemealwholegrain vs. any other)	Rheumatoid arthritis	rs745136	T	G	0.0123325	0.0025679	23.06	1.9e-06	0.00602775	0.0144216	0.675972
Bread_type(wholemealwholegrain vs. any other)	Rheumatoid arthritis	rs746839	C	G	0.0127212	0.00257445	24.42	7.7e-07	-0.00155806	0.014628	0.915176
Bread_type(wholemealwholegrain vs. any other)	Rheumatoid arthritis	rs76176628	T	C	0.0292987	0.00557522	27.62	1.6e-07	-0.0467727	0.0316117	0.13898
Bread_type(wholemealwholegrain vs. any other)	Rheumatoid arthritis	rs7626445	C	T	-0.0165145	0.00294057	31.54	1.8e-08	-0.0194726	0.0149057	0.191419
Bread_type(wholemealwholegrain vs. any other)	Rheumatoid arthritis	rs7871511	A	C	0.014714	0.00322626	20.8	4.1e-06	-0.00586415	0.018878	0.756079
Bread_type(wholemealwholegrain vs. any other)	Rheumatoid arthritis	rs7921305	G	A	-0.0164226	0.0028243	33.81	6.7e-09	-0.0219542	0.0165557	0.184814
Bread_type(wholemealwholegrain vs. any other)	Rheumatoid arthritis	rs7939241	A	G	0.0161494	0.00309536	27.22	1.7e-07	0.00240054	0.0175808	0.891392
Bread_type(wholemealwholegrain vs. any other)	Rheumatoid arthritis	rs79958999	G	A	0.0566714	0.0115452	24.09	1e-06	-0.0408739	0.191433	0.830925
Bread_type(wholemealwholegrain vs. any other)	Rheumatoid arthritis	rs8008842	A	G	-0.0114731	0.00246901	21.59	3.4e-06	0.0147292	0.0141277	0.297145
Bread_type(wholemealwholegrain vs. any other)	Rheumatoid arthritis	rs880597	C	T	0.012932	0.00262695	24.23	1.2e-06	-0.0134757	0.0167043	0.419829
Bread_type(wholemealwholegrain vs. any other)	Rheumatoid arthritis	rs898751	C	T	0.0128018	0.00245593	27.17	1.5e-07	0.00450536	0.0140346	0.748197
Bread_type(wholemealwholegrain vs. any other)	Rheumatoid arthritis	rs914799	T	A	-0.022441	0.00485467	21.37	4.3e-06	0.0080206	0.0317458	0.800538
Bread_type(wholemealwholegrain vs. any other)	Rheumatoid arthritis	rs9290707	G	C	-0.0133983	0.00271788	24.3	9.7e-07	0.0197623	0.0166645	0.235664
Bread_type(wholemealwholegrain vs. any other)	Rheumatoid arthritis	rs9352784	G	A	0.017643	0.00387091	20.77	4.8e-06	-0.0165541	0.0221565	0.454977
Bread_type(wholemealwholegrain vs. any other)	Rheumatoid arthritis	rs9422753	T	C	-0.0166948	0.00313445	28.37	1.2e-07	0.029248	0.0167671	0.0810961
Bread_type(wholemealwholegrain vs. white + brown)	Rheumatoid arthritis	rs10168768	G	T	0.0123188	0.0025171	23.95	1.1e-06	0.00458699	0.0141051	0.745029
Bread_type(wholemealwholegrain vs. white + brown)	Rheumatoid arthritis	rs10189857	A	G	0.0140957	0.00251171	31.49	2.6e-08	0.0133928	0.0140047	0.338918
Bread_type(wholemealwholegrain vs. white + brown)	Rheumatoid arthritis	rs10253861	G	A	-0.0136222	0.00250466	29.58	6.6e-08	-0.0161463	0.0140242	0.249603
Bread_type(wholemealwholegrain vs. white + brown)	Rheumatoid arthritis	rs10415180	T	A	0.0195425	0.00426909	20.96	3.6e-06	0.0270743	0.0251524	0.281744
Bread_type(wholemealwholegrain vs. white + brown)	Rheumatoid arthritis	rs10422762	G	A	-0.012604	0.00249117	25.6	4.8e-07	-0.00843859	0.0139814	0.546136
Bread_type(wholemealwholegrain vs. white + brown)	Rheumatoid arthritis	rs1054442	A	C	-0.0154183	0.00256949	36.01	1.9e-09	0.0021517	0.0141429	0.879076
Bread_type(wholemealwholegrain vs. white + brown)	Rheumatoid arthritis	rs10889706	A	C	0.0130806	0.00273477	22.88	1.6e-06	0.000876544	0.0144769	0.95172
Bread_type(wholemealwholegrain vs. white + brown)	Rheumatoid arthritis	rs10892817	A	G	0.0134533	0.00288487	21.75	4.1e-06	0.0288466	0.0152538	0.0586098
Bread_type(wholemealwholegrain vs. white + brown)	Rheumatoid arthritis	rs1089896	C	T	0.0129013	0.00266844	23.38	1.2e-06	0.0170817	0.0160334	0.286703
Bread_type(wholemealwholegrain vs. white + brown)	Rheumatoid arthritis	rs11018771	T	C	0.0124785	0.00266484	21.93	4e-06	-0.0106458	0.0157976	0.500382
Bread_type(wholemealwholegrain vs. white + brown)	Rheumatoid arthritis	rs11102404	G	A	0.0146454	0.00259868	31.76	2.1e-08	0.0185348	0.0149348	0.214587
Bread_type(wholemealwholegrain vs. white + brown)	Rheumatoid arthritis	rs11128045	T	C	-0.0119132	0.00259561	21.07	3.7e-06	-0.0040079	0.0141753	0.777378
Bread_type(wholemealwholegrain vs. white + brown)	Rheumatoid arthritis	rs112060520	G	T	-0.0137337	0.00272381	25.42	6e-07	-0.015266	0.0169959	0.36907
Bread_type(wholemealwholegrain vs. white + brown)	Rheumatoid arthritis	rs11227478	G	A	0.016465	0.00312356	27.79	1.1e-07	0.0106974	0.0175747	0.542735
Bread_type(wholemealwholegrain vs. white + brown)	Rheumatoid arthritis	rs11251692	C	T	-0.0173476	0.00370012	21.98	3.2e-06	-0.0111813	0.0217714	0.607547
Bread_type(wholemealwholegrain vs. white + brown)	Rheumatoid arthritis	rs114340522	G	C	-0.0315824	0.00581613	29.49	5.3e-08	0.0332065	0.0239896	0.166297
Bread_type(wholemealwholegrain vs. white + brown)	Rheumatoid arthritis	rs1147198	G	T	-0.0175326	0.00294634	35.41	2.5e-09	-0.0205005	0.0171181	0.231074
Bread_type(wholemealwholegrain vs. white + brown)	Rheumatoid arthritis	rs115101820	A	G	-0.0427087	0.00926354	21.26	4.6e-06	-0.100032	0.0396857	0.0117152
Bread_type(wholemealwholegrain vs. white + brown)	Rheumatoid arthritis	rs11611029	C	T	0.0125126	0.00251602	24.73	6.5e-07	0.0595552	0.0141704	2.63633e-05
Bread_type(wholemealwholegrain vs. white + brown)	Rheumatoid arthritis	rs11641267	A	G	-0.0155397	0.00251131	38.29	6.1e-10	0.00223936	0.0141703	0.874432
Bread_type(wholemealwholegrain vs. white + brown)	Rheumatoid arthritis	rs11641525	G	A	0.0284314	0.0057805	24.19	8e-07	-0.0480446	0.0403925	0.234265
Bread_type(wholemealwholegrain vs. white + brown)	Rheumatoid arthritis	rs11681451	T	C	-0.015747	0.00266686	34.87	2.9e-09	-0.0120993	0.0151826	0.425497
Bread_type(wholemealwholegrain vs. white + brown)	Rheumatoid arthritis	rs11706384	G	T	-0.013471	0.00292561	21.2	4.3e-06	0.00607552	0.0167977	0.717586
Bread_type(wholemealwholegrain vs. white + brown)	Rheumatoid arthritis	rs117125919	T	C	0.0211616	0.00442819	22.84	2.1e-06	0.00999845	0.0271791	0.712968
Bread_type(wholemealwholegrain vs. white + brown)	Rheumatoid arthritis	rs11772223	A	G	-0.0167793	0.00314924	28.39	1.1e-07	0.0290079	0.0179866	0.106798
Bread_type(wholemealwholegrain vs. white + brown)	Rheumatoid arthritis	rs11775423	T	A	0.0131496	0.00275986	22.7	1.3e-06	0.0240916	0.014959	0.107286
Bread_type(wholemealwholegrain vs. white + brown)	Rheumatoid arthritis	rs117875805	T	C	-0.0406233	0.00852915	22.69	1.9e-06	-0.0538589	0.0347461	0.121125
Bread_type(wholemealwholegrain vs. white + brown)	Rheumatoid arthritis	rs1183668	C	G	-0.0129012	0.00258625	24.88	5.6e-07	-0.01194	0.0148812	0.422349
Bread_type(wholemealwholegrain vs. white + brown)	Rheumatoid arthritis	rs1239945	G	A	0.0116568	0.00249404	21.84	2.7e-06	0.00633971	0.0143094	0.657734
Bread_type(wholemealwholegrain vs. white + brown)	Rheumatoid arthritis	rs12487771	T	C	-0.0141206	0.00303104	21.7	2.3e-06	-0.0396247	0.0159372	0.012908
Bread_type(wholemealwholegrain vs. white + brown)	Rheumatoid arthritis	rs12629217	C	T	-0.0148362	0.00320155	21.47	3.9e-06	0.0120864	0.015461	0.43437
Bread_type(wholemealwholegrain vs. white + brown)	Rheumatoid arthritis	rs12956945	T	C	-0.012321	0.00249453	24.4	6.9e-07	0.010008	0.0140352	0.475807
Bread_type(wholemealwholegrain vs. white + brown)	Rheumatoid arthritis	rs12962050	G	A	-0.0118391	0.00260142	20.71	4.5e-06	-0.00873015	0.0154068	0.570956
Bread_type(wholemealwholegrain vs. white + brown)	Rheumatoid arthritis	rs13033661	G	A	-0.020926	0.00455212	21.13	4.7e-06	0.0102395	0.0270259	0.704779
Bread_type(wholemealwholegrain vs. white + brown)	Rheumatoid arthritis	rs13064450	G	A	-0.0121172	0.00249418	23.6	1e-06	-0.0169073	0.0144287	0.241284
Bread_type(wholemealwholegrain vs. white + brown)	Rheumatoid arthritis	rs13265644	T	G	-0.0139637	0.00283482	24.26	9.6e-07	-0.0212942	0.0150949	0.158337
Bread_type(wholemealwholegrain vs. white + brown)	Rheumatoid arthritis	rs139954992	G	A	0.0414055	0.00908969	20.75	3.4e-06	0.00883346	0.0438836	0.84047
Bread_type(wholemealwholegrain vs. white + brown)	Rheumatoid arthritis	rs1421085	T	C	-0.0251787	0.00253468	98.68	1.8e-23	0.03645	0.0142037	0.0102811
Bread_type(wholemealwholegrain vs. white + brown)	Rheumatoid arthritis	rs144205651	G	A	0.0421245	0.00897488	22.03	2.8e-06	0.0853054	0.0543219	0.11633
Bread_type(wholemealwholegrain vs. white + brown)	Rheumatoid arthritis	rs1496246	A	G	0.0122424	0.00259576	22.24	2.3e-06	0.0257034	0.0145215	0.076722
Bread_type(wholemealwholegrain vs. white + brown)	Rheumatoid arthritis	rs150534	G	A	-0.01516	0.00248822	37.12	8e-10	-0.00243027	0.014047	0.862644
Bread_type(wholemealwholegrain vs. white + brown)	Rheumatoid arthritis	rs150978694	C	T	-0.0377609	0.00799882	22.29	2.5e-06	-0.0635913	0.0556973	0.253566
Bread_type(wholemealwholegrain vs. white + brown)	Rheumatoid arthritis	rs151150389	T	C	-0.03171	0.00631745	25.19	5.5e-07	0.0136575	0.0419522	0.744765
Bread_type(wholemealwholegrain vs. white + brown)	Rheumatoid arthritis	rs1566085	G	T	-0.0126766	0.00251687	25.37	3.9e-07	-0.011076	0.0140237	0.42964
Bread_type(wholemealwholegrain vs. white + brown)	Rheumatoid arthritis	rs16903000	T	C	-0.0146737	0.00272177	29.07	7.5e-08	-0.0135766	0.0151525	0.370255
Bread_type(wholemealwholegrain vs. white + brown)	Rheumatoid arthritis	rs17721873	T	C	0.0216987	0.00451601	23.09	1.6e-06	-0.0469689	0.0256675	0.0672651
Bread_type(wholemealwholegrain vs. white + brown)	Rheumatoid arthritis	rs1788823	A	G	-0.0162273	0.00262418	38.24	4.9e-10	-0.0261949	0.0147834	0.0764082
Bread_type(wholemealwholegrain vs. white + brown)	Rheumatoid arthritis	rs1821075	G	A	-0.0120223	0.00260556	21.29	3.5e-06	0.00292124	0.0151512	0.847112
Bread_type(wholemealwholegrain vs. white + brown)	Rheumatoid arthritis	rs1841499	A	T	-0.0188763	0.00253447	55.47	1.1e-13	0.00769528	0.0146355	0.599029
Bread_type(wholemealwholegrain vs. white + brown)	Rheumatoid arthritis	rs1946434	C	T	-0.0115991	0.00251201	21.32	3.6e-06	-0.0103006	0.0144606	0.476266
Bread_type(wholemealwholegrain vs. white + brown)	Rheumatoid arthritis	rs2102629	A	G	-0.0120375	0.00261221	21.24	4.3e-06	-0.0203345	0.0150317	0.176128
Bread_type(wholemealwholegrain vs. white + brown)	Rheumatoid arthritis	rs2146704	C	T	-0.0151208	0.0031987	22.35	2.4e-06	-0.00453712	0.0181713	0.80283
Bread_type(wholemealwholegrain vs. white + brown)	Rheumatoid arthritis	rs2301333	G	A	0.0251807	0.00516792	23.74	1.2e-06	-0.0305331	0.0352894	0.386918
Bread_type(wholemealwholegrain vs. white + brown)	Rheumatoid arthritis	rs2378309	A	G	-0.0130737	0.002842	21.16	4.2e-06	0.0115069	0.0162399	0.4786
Bread_type(wholemealwholegrain vs. white + brown)	Rheumatoid arthritis	rs2417261	T	G	-0.0185303	0.00404084	21.03	3.8e-06	-0.0122575	0.018823	0.514918
Bread_type(wholemealwholegrain vs. white + brown)	Rheumatoid arthritis	rs2425052	A	C	-0.0127213	0.00251058	25.68	4.2e-07	-0.038397	0.0141305	0.00658158
Bread_type(wholemealwholegrain vs. white + brown)	Rheumatoid arthritis	rs2491244	G	A	0.0132894	0.00252911	27.61	1.6e-07	0.0137837	0.0141987	0.331662
Bread_type(wholemealwholegrain vs. white + brown)	Rheumatoid arthritis	rs2634697	T	C	-0.0145749	0.00291917	24.93	5e-07	-0.00115333	0.0166568	0.944798
Bread_type(wholemealwholegrain vs. white + brown)	Rheumatoid arthritis	rs2660338	A	C	-0.0187718	0.0035617	27.78	1.3e-07	-0.00825742	0.0194215	0.670713
Bread_type(wholemealwholegrain vs. white + brown)	Rheumatoid arthritis	rs2710634	T	C	-0.0122724	0.00249344	24.22	8.9e-07	0.014673	0.0140693	0.296991
Bread_type(wholemealwholegrain vs. white + brown)	Rheumatoid arthritis	rs2731664	C	A	0.0115148	0.00252169	20.85	4.5e-06	-0.00838783	0.0141962	0.554619
Bread_type(wholemealwholegrain vs. white + brown)	Rheumatoid arthritis	rs281219	A	G	0.020478	0.00304739	45.16	1.8e-11	0.0512426	0.0169326	0.00247588
Bread_type(wholemealwholegrain vs. white + brown)	Rheumatoid arthritis	rs2857596	G	T	0.015986	0.00281122	32.34	1.3e-08	0.17674	0.018009	9.79941e-23
Bread_type(wholemealwholegrain vs. white + brown)	Rheumatoid arthritis	rs306754	A	G	-0.0120064	0.00254156	22.32	2.5e-06	-0.0143253	0.0151452	0.344217
Bread_type(wholemealwholegrain vs. white + brown)	Rheumatoid arthritis	rs34040267	T	C	-0.0289921	0.00635701	20.8	4.2e-06	-0.0336129	0.0285322	0.238768
Bread_type(wholemealwholegrain vs. white + brown)	Rheumatoid arthritis	rs34330406	C	T	-0.056798	0.0123009	21.32	4.1e-06	-0.012046	0.0538713	0.823062
Bread_type(wholemealwholegrain vs. white + brown)	Rheumatoid arthritis	rs35069754	A	G	-0.0181446	0.00368714	24.22	5.6e-07	0.00549863	0.0204723	0.788246
Bread_type(wholemealwholegrain vs. white + brown)	Rheumatoid arthritis	rs35164264	A	G	0.0245289	0.00458744	28.59	7.3e-08	0.0173253	0.0347879	0.618466
Bread_type(wholemealwholegrain vs. white + brown)	Rheumatoid arthritis	rs35268156	G	C	-0.0121043	0.00263766	21.06	4.8e-06	0.025335	0.0162526	0.119037
Bread_type(wholemealwholegrain vs. white + brown)	Rheumatoid arthritis	rs35287743	G	T	0.0216469	0.00391136	30.63	3.6e-08	0.0381575	0.024627	0.121281
Bread_type(wholemealwholegrain vs. white + brown)	Rheumatoid arthritis	rs354794	A	G	-0.01294	0.00253791	26	4.9e-07	0.00378856	0.0145119	0.794043
Bread_type(wholemealwholegrain vs. white + brown)	Rheumatoid arthritis	rs35724689	A	G	0.0244749	0.00533969	21.01	4.9e-06	0.035242	0.0420995	0.40253
Bread_type(wholemealwholegrain vs. white + brown)	Rheumatoid arthritis	rs370790808	C	T	0.0135504	0.00275276	24.23	9e-07	0.0068559	0.0160285	0.668847
Bread_type(wholemealwholegrain vs. white + brown)	Rheumatoid arthritis	rs3795944	A	G	-0.0120708	0.0025005	23.3	1.4e-06	0.0115028	0.0141545	0.416412
Bread_type(wholemealwholegrain vs. white + brown)	Rheumatoid arthritis	rs3845	T	C	-0.0160977	0.00289387	30.94	3.4e-08	0.00967789	0.0156899	0.537352
Bread_type(wholemealwholegrain vs. white + brown)	Rheumatoid arthritis	rs41298344	C	A	-0.0272422	0.00567494	23.04	1.5e-06	-0.105763	0.0361857	0.00346913
Bread_type(wholemealwholegrain vs. white + brown)	Rheumatoid arthritis	rs4365869	A	T	0.0123433	0.00266792	21.41	4.1e-06	0.00500821	0.0144629	0.729132
Bread_type(wholemealwholegrain vs. white + brown)	Rheumatoid arthritis	rs4681671	G	T	0.011496	0.00250523	21.06	4.2e-06	0.0198313	0.0140321	0.157575
Bread_type(wholemealwholegrain vs. white + brown)	Rheumatoid arthritis	rs4698920	G	A	-0.016547	0.0026221	39.82	2.4e-10	-0.00395122	0.0143605	0.783204
Bread_type(wholemealwholegrain vs. white + brown)	Rheumatoid arthritis	rs4808766	G	C	0.0130202	0.00280174	21.6	4e-06	0.0750735	0.0163003	4.11178e-06
Bread_type(wholemealwholegrain vs. white + brown)	Rheumatoid arthritis	rs56213920	G	T	-0.0317927	0.00692108	21.1	4.4e-06	-0.0643736	0.0470616	0.171356
Bread_type(wholemealwholegrain vs. white + brown)	Rheumatoid arthritis	rs57592675	T	A	-0.0181627	0.00367819	24.38	7.4e-07	0.0312014	0.0284031	0.271978
Bread_type(wholemealwholegrain vs. white + brown)	Rheumatoid arthritis	rs587978	C	T	-0.0123522	0.00249291	24.55	8.3e-07	0.0144305	0.0140253	0.303531
Bread_type(wholemealwholegrain vs. white + brown)	Rheumatoid arthritis	rs6014531	C	T	0.0125252	0.0026091	23.05	1.5e-06	0.00568466	0.0143875	0.69276
Bread_type(wholemealwholegrain vs. white + brown)	Rheumatoid arthritis	rs60313989	G	A	0.0120855	0.00254247	22.6	1.9e-06	0.0208415	0.0141655	0.141213
Bread_type(wholemealwholegrain vs. white + brown)	Rheumatoid arthritis	rs60795232	A	G	0.0180497	0.00279441	41.72	7.3e-11	-0.0153311	0.0157431	0.330141
Bread_type(wholemealwholegrain vs. white + brown)	Rheumatoid arthritis	rs6123140	G	C	-0.0141704	0.00292877	23.41	1.1e-06	0.0210011	0.0186894	0.261145
Bread_type(wholemealwholegrain vs. white + brown)	Rheumatoid arthritis	rs61817482	G	A	-0.0154748	0.00308886	25.1	5.6e-07	-0.0153238	0.0168083	0.361935
Bread_type(wholemealwholegrain vs. white + brown)	Rheumatoid arthritis	rs62180989	C	T	0.0148645	0.00267149	30.96	2.3e-08	-0.0501323	0.0147163	0.000657809
Bread_type(wholemealwholegrain vs. white + brown)	Rheumatoid arthritis	rs62366395	G	A	0.0265295	0.00564622	22.08	2.3e-06	0.0213708	0.0345299	0.535977
Bread_type(wholemealwholegrain vs. white + brown)	Rheumatoid arthritis	rs62425500	C	G	0.0168126	0.00365425	21.17	3.8e-06	-0.0132608	0.0206514	0.520792
Bread_type(wholemealwholegrain vs. white + brown)	Rheumatoid arthritis	rs6430204	C	T	-0.0132824	0.0025668	26.78	2.4e-07	-0.0163599	0.0140613	0.244639
Bread_type(wholemealwholegrain vs. white + brown)	Rheumatoid arthritis	rs6533217	G	C	-0.0164842	0.00358047	21.2	4e-06	0.0212044	0.0190426	0.265483
Bread_type(wholemealwholegrain vs. white + brown)	Rheumatoid arthritis	rs66922415	A	G	-0.0191863	0.00294384	42.48	7.7e-11	0.0113215	0.0179847	0.529016
Bread_type(wholemealwholegrain vs. white + brown)	Rheumatoid arthritis	rs6722128	A	G	-0.0156582	0.00291827	28.79	6.1e-08	0.00748569	0.0153803	0.626467
Bread_type(wholemealwholegrain vs. white + brown)	Rheumatoid arthritis	rs6780833	G	A	0.0139955	0.00254666	30.2	3.6e-08	-0.00993068	0.0146579	0.49809
Bread_type(wholemealwholegrain vs. white + brown)	Rheumatoid arthritis	rs6819310	T	C	-0.0143417	0.00276055	26.99	1.5e-07	0.00359998	0.0147872	0.807655
Bread_type(wholemealwholegrain vs. white + brown)	Rheumatoid arthritis	rs6882046	A	G	-0.0191321	0.00284258	45.3	2e-11	0.0187269	0.0183038	0.306254
Bread_type(wholemealwholegrain vs. white + brown)	Rheumatoid arthritis	rs6905544	A	G	0.0210436	0.00254474	68.38	1.2e-16	-0.00022979	0.0149623	0.987747
Bread_type(wholemealwholegrain vs. white + brown)	Rheumatoid arthritis	rs696815	A	C	0.0138826	0.00266753	27.08	2e-07	0.014148	0.0149192	0.342971
Bread_type(wholemealwholegrain vs. white + brown)	Rheumatoid arthritis	rs6978112	C	T	0.0152058	0.00253327	36.03	2.6e-09	0.0148817	0.0143991	0.301362
Bread_type(wholemealwholegrain vs. white + brown)	Rheumatoid arthritis	rs7027298	T	C	0.0126775	0.00282103	20.2	4e-06	-0.00129651	0.0156728	0.934071
Bread_type(wholemealwholegrain vs. white + brown)	Rheumatoid arthritis	rs7110786	C	T	-0.0147669	0.00251387	34.51	3.5e-09	-0.00962427	0.0153353	0.530271
Bread_type(wholemealwholegrain vs. white + brown)	Rheumatoid arthritis	rs71440645	G	C	0.0458384	0.00965878	22.52	1.9e-06	-0.152221	0.078083	0.0512389
Bread_type(wholemealwholegrain vs. white + brown)	Rheumatoid arthritis	rs7242458	G	A	0.0150754	0.00305294	24.38	6.9e-07	0.0277771	0.0172422	0.107181
Bread_type(wholemealwholegrain vs. white + brown)	Rheumatoid arthritis	rs72720396	A	G	-0.0156	0.00295017	27.96	1.4e-07	-0.00344133	0.0190472	0.856624
Bread_type(wholemealwholegrain vs. white + brown)	Rheumatoid arthritis	rs72880354	G	A	0.0140564	0.00277267	25.7	3.6e-07	0.0180813	0.0146011	0.215585
Bread_type(wholemealwholegrain vs. white + brown)	Rheumatoid arthritis	rs72900104	G	A	-0.0158248	0.00270793	34.15	6.6e-09	-0.0254353	0.015344	0.0973845
Bread_type(wholemealwholegrain vs. white + brown)	Rheumatoid arthritis	rs72913870	G	A	0.023249	0.00396813	34.33	4.5e-09	-0.0127207	0.0267531	0.634441
Bread_type(wholemealwholegrain vs. white + brown)	Rheumatoid arthritis	rs75199769	G	A	-0.0617905	0.0126542	23.84	9.1e-07	0.0537196	0.0489472	0.272423
Bread_type(wholemealwholegrain vs. white + brown)	Rheumatoid arthritis	rs7626445	C	T	-0.0174631	0.00297911	34.36	5e-09	-0.0194726	0.0149057	0.191419
Bread_type(wholemealwholegrain vs. white + brown)	Rheumatoid arthritis	rs7628951	A	G	-0.0120895	0.00250558	23.28	1.4e-06	0.0084441	0.0141425	0.550459
Bread_type(wholemealwholegrain vs. white + brown)	Rheumatoid arthritis	rs7688945	C	A	-0.0130797	0.0026769	23.87	8.1e-07	-0.00297376	0.0152611	0.845503
Bread_type(wholemealwholegrain vs. white + brown)	Rheumatoid arthritis	rs77403093	C	T	-0.0129703	0.00268336	23.36	1.4e-06	0.0120011	0.0145572	0.409709
Bread_type(wholemealwholegrain vs. white + brown)	Rheumatoid arthritis	rs7784688	T	C	-0.012601	0.00259555	23.57	1.3e-06	0.0164658	0.0141399	0.244225
Bread_type(wholemealwholegrain vs. white + brown)	Rheumatoid arthritis	rs7870079	C	T	-0.0143526	0.00250658	32.79	1e-08	-0.00789602	0.0147558	0.592572
Bread_type(wholemealwholegrain vs. white + brown)	Rheumatoid arthritis	rs7921305	G	A	-0.0152696	0.0028603	28.5	1.2e-07	-0.0219542	0.0165557	0.184814
Bread_type(wholemealwholegrain vs. white + brown)	Rheumatoid arthritis	rs7939241	A	G	0.0164629	0.00313506	27.58	1.3e-07	0.00240054	0.0175808	0.891392
Bread_type(wholemealwholegrain vs. white + brown)	Rheumatoid arthritis	rs8008842	A	G	-0.0127301	0.00250111	25.91	3.3e-07	0.0147292	0.0141277	0.297145
Bread_type(wholemealwholegrain vs. white + brown)	Rheumatoid arthritis	rs880597	C	T	0.013325	0.00266119	25.07	6.5e-07	-0.0134757	0.0167043	0.419829
Bread_type(wholemealwholegrain vs. white + brown)	Rheumatoid arthritis	rs898751	C	T	0.0140966	0.00248755	32.11	1.2e-08	0.00450536	0.0140346	0.748197
Bread_type(wholemealwholegrain vs. white + brown)	Rheumatoid arthritis	rs9290707	G	C	-0.0142533	0.00275255	26.81	2.6e-07	0.0197623	0.0166645	0.235664
Bread_type(wholemealwholegrain vs. white + brown)	Rheumatoid arthritis	rs9352784	G	A	0.0186624	0.00392211	22.64	2e-06	-0.0165541	0.0221565	0.454977
Bread_type(wholemealwholegrain vs. white + brown)	Rheumatoid arthritis	rs9402149	G	A	0.0133738	0.00276686	23.36	1.4e-06	0.0168908	0.0155587	0.27765
Bread_type(wholemealwholegrain vs. white + brown)	Rheumatoid arthritis	rs9422753	T	C	-0.0170901	0.00317408	28.99	8.2e-08	0.029248	0.0167671	0.0810961
Bread_type(wholemealwholegrain vs. white + brown)	Rheumatoid arthritis	rs9471342	T	C	-0.0179935	0.00376469	22.84	1.5e-06	-0.00698812	0.0220113	0.750881
Bread_type(wholemealwholegrain vs. white + brown)	Rheumatoid arthritis	rs9745035	G	A	0.0146575	0.00258775	32.08	1.7e-08	-0.0115311	0.0142762	0.419253
Bread_type(wholemealwholegrain vs. white + brown)	Rheumatoid arthritis	rs9755750	G	A	0.0134593	0.00278466	23.36	1.4e-06	-0.00112263	0.0150043	0.940358
Bread_type(wholemealwholegrain vs. white + brown)	Rheumatoid arthritis	rs9891803	C	T	0.01166	0.00249918	21.77	1.9e-06	0.0169003	0.0140177	0.227956
Cereal_type(biscuit cereal vs. any other)	Rheumatoid arthritis	rs10132641	A	G	0.0124787	0.00227172	30.17	4e-08	0.0118922	0.0141731	0.401429
Cereal_type(biscuit cereal vs. any other)	Rheumatoid arthritis	rs10174344	G	A	-0.0127587	0.00271378	22.1	2.7e-06	0.0145836	0.0154547	0.345356
Cereal_type(biscuit cereal vs. any other)	Rheumatoid arthritis	rs10871777	A	G	0.011981	0.00256091	21.89	2.9e-06	0.0113119	0.017958	0.528754
Cereal_type(biscuit cereal vs. any other)	Rheumatoid arthritis	rs111612300	T	G	0.0119424	0.00229035	27.19	1.9e-07	0.00274357	0.0144894	0.849818
Cereal_type(biscuit cereal vs. any other)	Rheumatoid arthritis	rs111957468	G	A	-0.0370275	0.00792618	21.82	3e-06	0.0433281	0.0314239	0.167948
Cereal_type(biscuit cereal vs. any other)	Rheumatoid arthritis	rs112764686	C	G	-0.0215134	0.0046327	21.57	3.5e-06	-0.00809239	0.0388275	0.834902
Cereal_type(biscuit cereal vs. any other)	Rheumatoid arthritis	rs11587357	C	T	0.0136437	0.00283364	23.18	1.4e-06	0.0118407	0.0194918	0.543539
Cereal_type(biscuit cereal vs. any other)	Rheumatoid arthritis	rs12404174	G	C	0.0108019	0.00230883	21.89	2.8e-06	0.0489727	0.014202	0.000564118
Cereal_type(biscuit cereal vs. any other)	Rheumatoid arthritis	rs1386549	G	A	-0.0187321	0.0033814	30.69	3e-08	0.0277748	0.0249311	0.265252
Cereal_type(biscuit cereal vs. any other)	Rheumatoid arthritis	rs1389469	G	T	-0.0457761	0.00965394	22.48	2.1e-06	0.0226048	0.0474252	0.633617
Cereal_type(biscuit cereal vs. any other)	Rheumatoid arthritis	rs147313868	C	G	-0.0633767	0.0137902	21.12	4.5e-06	-0.100817	0.173468	0.561115
Cereal_type(biscuit cereal vs. any other)	Rheumatoid arthritis	rs149298729	T	C	-0.0487153	0.0103062	22.34	2.3e-06	0.0848191	0.0599523	0.157134
Cereal_type(biscuit cereal vs. any other)	Rheumatoid arthritis	rs17020993	A	G	-0.0156541	0.00326542	22.98	1.6e-06	0.0304177	0.0220889	0.168494
Cereal_type(biscuit cereal vs. any other)	Rheumatoid arthritis	rs1704771	T	C	0.0109641	0.00222965	24.18	8.6e-07	-0.00592101	0.0142021	0.676743
Cereal_type(biscuit cereal vs. any other)	Rheumatoid arthritis	rs17453287	T	G	0.0306266	0.00639299	22.95	1.7e-06	0.0212903	0.0822679	0.795796
Cereal_type(biscuit cereal vs. any other)	Rheumatoid arthritis	rs2880417	A	G	0.011112	0.00239973	21.44	3.6e-06	0.0194106	0.0143265	0.175459
Cereal_type(biscuit cereal vs. any other)	Rheumatoid arthritis	rs290490	G	A	0.0107386	0.00224802	22.82	1.8e-06	-0.0142389	0.0145994	0.329406
Cereal_type(biscuit cereal vs. any other)	Rheumatoid arthritis	rs4452322	C	A	0.0123	0.00265389	21.48	3.6e-06	0.00426694	0.0202719	0.833289
Cereal_type(biscuit cereal vs. any other)	Rheumatoid arthritis	rs55673115	A	T	0.0136795	0.00276257	24.52	7.2e-07	-0.0247179	0.0181972	0.174356
Cereal_type(biscuit cereal vs. any other)	Rheumatoid arthritis	rs6093791	G	A	-0.0252496	0.00531451	22.57	2.1e-06	0.0629723	0.0662397	0.34177
Cereal_type(biscuit cereal vs. any other)	Rheumatoid arthritis	rs61270012	A	C	0.0121815	0.00261631	21.68	3.3e-06	0.0368444	0.017822	0.0387008
Cereal_type(biscuit cereal vs. any other)	Rheumatoid arthritis	rs72636644	G	A	-0.0161903	0.00341125	22.53	2.1e-06	0.0429399	0.0199513	0.0313791
Cereal_type(biscuit cereal vs. any other)	Rheumatoid arthritis	rs72792712	G	A	0.017765	0.00389145	20.84	4.9e-06	-0.00290098	0.0239976	0.903781
Cereal_type(biscuit cereal vs. any other)	Rheumatoid arthritis	rs72841997	C	T	0.0334876	0.0071299	22.06	2.6e-06	-0.0235058	0.104066	0.8213
Cereal_type(biscuit cereal vs. any other)	Rheumatoid arthritis	rs7557687	G	A	0.0157615	0.00341612	21.29	4e-06	-0.026003	0.0222825	0.243223
Cereal_type(biscuit cereal vs. any other)	Rheumatoid arthritis	rs7565680	T	C	-0.0112685	0.00240066	22.03	2.7e-06	-0.00542629	0.014226	0.70288
Cereal_type(biscuit cereal vs. any other)	Rheumatoid arthritis	rs7778784	A	G	0.0196621	0.0040073	24.07	9.4e-07	0.0503303	0.0255718	0.0490456
Cereal_type(biscuit cereal vs. any other)	Rheumatoid arthritis	rs80076597	G	C	-0.022211	0.00485963	20.89	4.8e-06	-0.0117405	0.038604	0.761032
Cereal_type(biscuit cereal vs. any other)	Rheumatoid arthritis	rs970427	T	C	-0.022757	0.00467138	23.73	1.1e-06	-0.00683667	0.0269705	0.799892
Cereal_type(bran cereal vs. any other)	Rheumatoid arthritis	rs11241440	C	G	-0.0183349	0.0038863	22.26	2.4e-06	-0.00571319	0.0305156	0.851487
Cereal_type(bran cereal vs. any other)	Rheumatoid arthritis	rs113406821	G	A	-0.0245252	0.00512744	22.88	1.7e-06	0.0382439	0.0251883	0.128934
Cereal_type(bran cereal vs. any other)	Rheumatoid arthritis	rs11562791	C	T	-0.0730029	0.013995	27.21	1.8e-07	-0.0136454	0.148427	0.926751
Cereal_type(bran cereal vs. any other)	Rheumatoid arthritis	rs12141823	C	T	0.0119818	0.00251419	22.71	1.9e-06	0.0174479	0.0162382	0.282599
Cereal_type(bran cereal vs. any other)	Rheumatoid arthritis	rs12829270	G	A	0.0103244	0.00215315	22.99	1.6e-06	-0.0128805	0.0141805	0.363707
Cereal_type(bran cereal vs. any other)	Rheumatoid arthritis	rs13097590	C	T	-0.0102192	0.00216765	22.23	2.4e-06	0.0321989	0.0146622	0.0280879
Cereal_type(bran cereal vs. any other)	Rheumatoid arthritis	rs147186763	C	A	0.0113971	0.00248207	21.08	4.4e-06	-0.0132053	0.0153005	0.388105
Cereal_type(bran cereal vs. any other)	Rheumatoid arthritis	rs3129559	G	A	-0.0102247	0.0021672	22.26	2.4e-06	-0.0226719	0.0143317	0.113662
Cereal_type(bran cereal vs. any other)	Rheumatoid arthritis	rs324901	C	T	0.0101809	0.0021558	22.3	2.3e-06	0.00108289	0.0140336	0.938493
Cereal_type(bran cereal vs. any other)	Rheumatoid arthritis	rs4374878	G	A	-0.0215582	0.00438634	24.16	8.9e-07	-0.0247194	0.0358247	0.490187
Cereal_type(bran cereal vs. any other)	Rheumatoid arthritis	rs56024740	C	T	0.0270264	0.00576422	21.98	2.8e-06	0.0256726	0.0283855	0.365769
Cereal_type(bran cereal vs. any other)	Rheumatoid arthritis	rs62235968	T	C	0.0109618	0.00235594	21.65	3.3e-06	-0.0149597	0.0148467	0.31364
Cereal_type(bran cereal vs. any other)	Rheumatoid arthritis	rs72721996	A	G	-0.0110185	0.00226527	23.66	1.2e-06	0.0179808	0.0154914	0.245766
Cereal_type(bran cereal vs. any other)	Rheumatoid arthritis	rs73155774	G	A	0.0153307	0.00317223	23.36	1.3e-06	-0.00692269	0.0218428	0.751296
Cereal_type(bran cereal vs. any other)	Rheumatoid arthritis	rs77768394	C	T	-0.030223	0.00568478	28.26	1.1e-07	-0.0906622	0.0431562	0.0356591
Cereal_type(bran cereal vs. any other)	Rheumatoid arthritis	rs79741827	T	C	0.0253976	0.00522928	23.59	1.2e-06	0.0224024	0.0470189	0.63375
Cereal_type(bran cereal vs. any other)	Rheumatoid arthritis	rs9322203	A	G	-0.0112273	0.00232604	23.3	1.4e-06	0.00702175	0.0147209	0.633368
Cereal_type(cornflakesfrosties vs. any other)	Rheumatoid arthritis	rs10421422	T	G	0.0109726	0.00239398	21.01	4.5e-06	-0.0106535	0.0143749	0.458623
Cereal_type(cornflakesfrosties vs. any other)	Rheumatoid arthritis	rs10473972	T	G	0.0125012	0.0025618	23.81	1e-06	-0.025833	0.0159695	0.105739
Cereal_type(cornflakesfrosties vs. any other)	Rheumatoid arthritis	rs1093542	T	C	-0.0119505	0.00247652	23.29	1.4e-06	-0.0159852	0.0146163	0.274104
Cereal_type(cornflakesfrosties vs. any other)	Rheumatoid arthritis	rs115380759	C	T	-0.0247703	0.00502308	24.32	8.5e-07	0.0677732	0.0308122	0.0278381
Cereal_type(cornflakesfrosties vs. any other)	Rheumatoid arthritis	rs11557713	G	A	0.0126229	0.00247881	25.93	3.1e-07	0.0211147	0.015869	0.183333
Cereal_type(cornflakesfrosties vs. any other)	Rheumatoid arthritis	rs11642015	C	T	0.0118676	0.00226796	27.38	1.7e-07	0.0364367	0.0142009	0.0102937
Cereal_type(cornflakesfrosties vs. any other)	Rheumatoid arthritis	rs116595617	G	C	-0.0344625	0.00736307	21.91	3.2e-06	-0.0299234	0.0328651	0.362563
Cereal_type(cornflakesfrosties vs. any other)	Rheumatoid arthritis	rs116985096	C	T	-0.0345997	0.00748202	21.38	3.7e-06	0.136393	0.094927	0.150768
Cereal_type(cornflakesfrosties vs. any other)	Rheumatoid arthritis	rs117114779	T	C	0.0298967	0.00629756	22.54	1.9e-06	-0.0462526	0.0673596	0.492301
Cereal_type(cornflakesfrosties vs. any other)	Rheumatoid arthritis	rs11720523	C	A	0.01477	0.00225125	43.04	4.7e-11	0.00518142	0.0143156	0.717394
Cereal_type(cornflakesfrosties vs. any other)	Rheumatoid arthritis	rs11818697	A	G	-0.0126853	0.00243832	27.07	1.6e-07	0.0219365	0.0173388	0.20581
Cereal_type(cornflakesfrosties vs. any other)	Rheumatoid arthritis	rs1217102	T	C	0.010552	0.00229847	21.08	4.6e-06	-0.00586531	0.0145252	0.686358
Cereal_type(cornflakesfrosties vs. any other)	Rheumatoid arthritis	rs12443898	C	A	-0.014528	0.00292106	24.74	5.3e-07	0.0157944	0.0177726	0.374168
Cereal_type(cornflakesfrosties vs. any other)	Rheumatoid arthritis	rs12450306	T	A	-0.0189285	0.0040888	21.43	3.7e-06	-0.0265636	0.0332431	0.424249
Cereal_type(cornflakesfrosties vs. any other)	Rheumatoid arthritis	rs12531952	G	C	-0.012635	0.00228702	30.52	3e-08	-0.0141617	0.0143883	0.324994
Cereal_type(cornflakesfrosties vs. any other)	Rheumatoid arthritis	rs12761761	C	T	0.0125519	0.00256857	23.88	1.1e-06	-0.0246653	0.0166182	0.137746
Cereal_type(cornflakesfrosties vs. any other)	Rheumatoid arthritis	rs146204717	A	T	0.0324718	0.00698829	21.59	3.8e-06	-0.0468603	0.0918506	0.609926
Cereal_type(cornflakesfrosties vs. any other)	Rheumatoid arthritis	rs1560661	C	T	-0.0124322	0.00231999	28.72	9.5e-08	-0.0131264	0.014228	0.356229
Cereal_type(cornflakesfrosties vs. any other)	Rheumatoid arthritis	rs17184707	C	T	-0.0146338	0.00271552	29.04	7.2e-08	-0.0336903	0.0167238	0.0439562
Cereal_type(cornflakesfrosties vs. any other)	Rheumatoid arthritis	rs17641791	T	A	0.0284918	0.00613493	21.57	3.5e-06	0.0376407	0.0409973	0.358553
Cereal_type(cornflakesfrosties vs. any other)	Rheumatoid arthritis	rs1788821	A	G	0.0139879	0.00233807	35.79	2.5e-09	-0.0381943	0.0146439	0.00910165
Cereal_type(cornflakesfrosties vs. any other)	Rheumatoid arthritis	rs200744734	G	A	-0.0313605	0.00632844	24.56	8.4e-07	0.046069	0.0312752	0.140746
Cereal_type(cornflakesfrosties vs. any other)	Rheumatoid arthritis	rs2022864	G	A	0.018119	0.00304389	35.43	2.8e-09	-0.0261587	0.0165556	0.114095
Cereal_type(cornflakesfrosties vs. any other)	Rheumatoid arthritis	rs2220301	G	A	0.0114473	0.00235662	23.6	1.1e-06	-0.00323098	0.0141679	0.819608
Cereal_type(cornflakesfrosties vs. any other)	Rheumatoid arthritis	rs2286730	C	T	-0.0184106	0.00376814	23.87	1.2e-06	-0.0287399	0.0278184	0.301544
Cereal_type(cornflakesfrosties vs. any other)	Rheumatoid arthritis	rs232450	T	C	-0.0212951	0.00444182	22.98	1.5e-06	-0.0256115	0.0248106	0.301942
Cereal_type(cornflakesfrosties vs. any other)	Rheumatoid arthritis	rs2357738	C	T	-0.0145113	0.00314866	21.24	4.1e-06	0.0356739	0.0183949	0.0524602
Cereal_type(cornflakesfrosties vs. any other)	Rheumatoid arthritis	rs2668639	T	C	0.0170912	0.00265346	41.49	1.2e-10	0.0010665	0.0258635	0.967108
Cereal_type(cornflakesfrosties vs. any other)	Rheumatoid arthritis	rs2817666	G	A	-0.0108516	0.00225499	23.16	1.2e-06	-0.0103811	0.0147631	0.481943
Cereal_type(cornflakesfrosties vs. any other)	Rheumatoid arthritis	rs28432248	T	C	0.0182014	0.00294893	38.1	6.5e-10	-0.00911787	0.0162633	0.575044
Cereal_type(cornflakesfrosties vs. any other)	Rheumatoid arthritis	rs318952	A	T	-0.0109133	0.00228174	22.88	1.9e-06	-0.00761964	0.0144087	0.596929
Cereal_type(cornflakesfrosties vs. any other)	Rheumatoid arthritis	rs35099767	G	T	0.0131135	0.00230372	32.4	1.5e-08	-0.0112051	0.0151436	0.459347
Cereal_type(cornflakesfrosties vs. any other)	Rheumatoid arthritis	rs4024198	C	G	0.0149836	0.00244885	37.44	1e-09	-0.00428461	0.0155049	0.782287
Cereal_type(cornflakesfrosties vs. any other)	Rheumatoid arthritis	rs429358	T	C	0.0167089	0.003073	29.56	4.9e-08	-0.0393461	0.0183074	0.0316191
Cereal_type(cornflakesfrosties vs. any other)	Rheumatoid arthritis	rs4774505	T	A	0.0146818	0.00250977	34.22	5.3e-09	0.0408313	0.0148643	0.00601561
Cereal_type(cornflakesfrosties vs. any other)	Rheumatoid arthritis	rs4963255	G	A	0.019287	0.00322143	35.85	2.1e-09	0.0225954	0.0177547	0.203145
Cereal_type(cornflakesfrosties vs. any other)	Rheumatoid arthritis	rs55811426	G	A	0.0123992	0.00263521	22.14	2.5e-06	0.00595536	0.0156199	0.703004
Cereal_type(cornflakesfrosties vs. any other)	Rheumatoid arthritis	rs562253	G	C	0.0125483	0.0027196	21.29	3.8e-06	-0.00854199	0.0193334	0.658616
Cereal_type(cornflakesfrosties vs. any other)	Rheumatoid arthritis	rs56316823	G	A	0.0124547	0.00269413	21.37	4.1e-06	-0.00186732	0.0167196	0.911073
Cereal_type(cornflakesfrosties vs. any other)	Rheumatoid arthritis	rs60222090	A	G	0.023073	0.0049196	22	2.7e-06	0.000261709	0.0214573	0.990269
Cereal_type(cornflakesfrosties vs. any other)	Rheumatoid arthritis	rs6023701	G	C	-0.0313067	0.00656104	22.77	2e-06	-0.0258926	0.0405627	0.523255
Cereal_type(cornflakesfrosties vs. any other)	Rheumatoid arthritis	rs624244	G	A	-0.0118561	0.00237216	24.98	5.2e-07	0.017143	0.0144018	0.233913
Cereal_type(cornflakesfrosties vs. any other)	Rheumatoid arthritis	rs6426538	T	C	0.0129136	0.00236672	29.77	4.7e-08	-0.0124702	0.0142675	0.382103
Cereal_type(cornflakesfrosties vs. any other)	Rheumatoid arthritis	rs6589801	T	C	-0.0105504	0.00223456	22.29	1.9e-06	0.0201042	0.0140383	0.152116
Cereal_type(cornflakesfrosties vs. any other)	Rheumatoid arthritis	rs6893016	A	G	0.0114562	0.00222922	26.41	2.8e-07	0.00608374	0.0140433	0.664861
Cereal_type(cornflakesfrosties vs. any other)	Rheumatoid arthritis	rs6960900	G	A	-0.011455	0.00240289	22.73	1.7e-06	-0.0129601	0.0147879	0.380811
Cereal_type(cornflakesfrosties vs. any other)	Rheumatoid arthritis	rs7017848	A	G	-0.0106183	0.00226501	21.98	2.9e-06	0.0146898	0.0143503	0.306
Cereal_type(cornflakesfrosties vs. any other)	Rheumatoid arthritis	rs7247750	G	A	0.0149018	0.00326277	20.86	4.5e-06	-0.0134763	0.0162705	0.407521
Cereal_type(cornflakesfrosties vs. any other)	Rheumatoid arthritis	rs72673546	C	T	-0.017606	0.00373447	22.23	2.4e-06	0.0171863	0.0265367	0.517216
Cereal_type(cornflakesfrosties vs. any other)	Rheumatoid arthritis	rs7282282	T	C	-0.0370617	0.00757038	23.97	9.5e-07	-0.0529638	0.05468	0.332738
Cereal_type(cornflakesfrosties vs. any other)	Rheumatoid arthritis	rs73117392	T	C	0.0244409	0.00488761	25.01	6e-07	0.0118991	0.0379256	0.753713
Cereal_type(cornflakesfrosties vs. any other)	Rheumatoid arthritis	rs7542974	G	A	0.0212448	0.00258096	67.76	2.1e-16	0.0118085	0.0160119	0.460828
Cereal_type(cornflakesfrosties vs. any other)	Rheumatoid arthritis	rs75440569	G	A	-0.0211693	0.00426556	24.63	7.7e-07	-0.0140947	0.0333172	0.672263
Cereal_type(cornflakesfrosties vs. any other)	Rheumatoid arthritis	rs7563496	C	T	0.0126725	0.00250714	25.55	5e-07	-0.0105944	0.0147389	0.47226
Cereal_type(cornflakesfrosties vs. any other)	Rheumatoid arthritis	rs7617480	A	C	0.0136355	0.00293895	21.53	3.1e-06	-0.0155824	0.0191676	0.416243
Cereal_type(cornflakesfrosties vs. any other)	Rheumatoid arthritis	rs76824625	A	G	-0.0269257	0.00562868	22.88	1.8e-06	0.0437388	0.054225	0.419888
Cereal_type(cornflakesfrosties vs. any other)	Rheumatoid arthritis	rs77033602	G	A	-0.0585428	0.012708	21.22	3.8e-06	0.231409	0.116422	0.0468479
Cereal_type(cornflakesfrosties vs. any other)	Rheumatoid arthritis	rs77273991	G	A	0.0325155	0.0070041	21.55	3.7e-06	0.0565292	0.0509889	0.267578
Cereal_type(cornflakesfrosties vs. any other)	Rheumatoid arthritis	rs78665052	G	C	-0.0427626	0.0087544	23.86	9.6e-07	-0.0646347	0.0695418	0.352663
Cereal_type(cornflakesfrosties vs. any other)	Rheumatoid arthritis	rs878718	A	G	-0.0117649	0.00224224	27.53	1.8e-07	0.00786108	0.0140457	0.575698
Cereal_type(cornflakesfrosties vs. any other)	Rheumatoid arthritis	rs9264569	T	C	-0.0177312	0.00278448	40.55	1.9e-10	0.184344	0.0179019	7.23436e-25
Cereal_type(cornflakesfrosties vs. any other)	Rheumatoid arthritis	rs9446643	A	G	-0.0139474	0.00294176	22.48	2.3e-06	-0.0374179	0.0175404	0.0329049
Cereal_type(cornflakesfrosties vs. any other)	Rheumatoid arthritis	rs9867121	C	A	0.0135523	0.00288897	22.01	2.3e-06	-0.00325544	0.0188238	0.862696
Cereal_type(muesli vs. any other)	Rheumatoid arthritis	rs10065272	G	A	0.0115778	0.00236691	23.93	1e-06	-0.00235143	0.0147463	0.873307
Cereal_type(muesli vs. any other)	Rheumatoid arthritis	rs10129747	A	G	-0.0133533	0.00227598	34.42	4.2e-09	-0.00463275	0.0141793	0.743875
Cereal_type(muesli vs. any other)	Rheumatoid arthritis	rs10756793	G	A	-0.0134887	0.00260149	26.88	2e-07	-0.021411	0.0167853	0.202105
Cereal_type(muesli vs. any other)	Rheumatoid arthritis	rs10828266	A	G	-0.0126307	0.00251297	25.26	4.9e-07	-0.0129366	0.0157694	0.412009
Cereal_type(muesli vs. any other)	Rheumatoid arthritis	rs10995907	C	G	-0.0198616	0.00409174	23.56	1.2e-06	-0.0321136	0.021827	0.141214
Cereal_type(muesli vs. any other)	Rheumatoid arthritis	rs11514731	C	G	-0.017873	0.00293976	36.96	1.2e-09	0.000898899	0.0155272	0.953835
Cereal_type(muesli vs. any other)	Rheumatoid arthritis	rs11711620	A	C	-0.0145777	0.00301813	23.33	1.4e-06	0.0383609	0.0208911	0.0663239
Cereal_type(muesli vs. any other)	Rheumatoid arthritis	rs117424302	G	C	-0.0264533	0.00544314	23.62	1.3e-06	0.003772	0.028099	0.893213
Cereal_type(muesli vs. any other)	Rheumatoid arthritis	rs117568533	C	T	0.0271258	0.00579242	21.93	3.1e-06	-0.0214176	0.0325898	0.51106
Cereal_type(muesli vs. any other)	Rheumatoid arthritis	rs11762900	C	T	0.0105293	0.00228674	21.2	4.1e-06	0.0162468	0.0145724	0.264893
Cereal_type(muesli vs. any other)	Rheumatoid arthritis	rs12243061	T	C	-0.0110168	0.00237943	21.44	3.7e-06	0.00759163	0.0146716	0.604852
Cereal_type(muesli vs. any other)	Rheumatoid arthritis	rs12370683	T	C	-0.0131394	0.00287766	20.85	4.6e-06	-0.00435231	0.0173011	0.801379
Cereal_type(muesli vs. any other)	Rheumatoid arthritis	rs1241781	C	A	-0.011578	0.00227237	25.96	3.6e-07	-0.0134206	0.0139901	0.337412
Cereal_type(muesli vs. any other)	Rheumatoid arthritis	rs12447542	G	A	-0.0167005	0.00345082	23.42	1.4e-06	0.0119582	0.0203172	0.556148
Cereal_type(muesli vs. any other)	Rheumatoid arthritis	rs13084427	T	C	-0.012097	0.00246925	24	9.1e-07	-0.00700539	0.0153356	0.647811
Cereal_type(muesli vs. any other)	Rheumatoid arthritis	rs13107325	C	T	0.0276538	0.00430278	41.31	1.3e-10	0.0443353	0.0610256	0.467531
Cereal_type(muesli vs. any other)	Rheumatoid arthritis	rs1487446	C	T	-0.0194125	0.00226776	73.28	1.2e-17	-0.00259674	0.0139766	0.852608
Cereal_type(muesli vs. any other)	Rheumatoid arthritis	rs1557341	A	C	-0.0126138	0.00241756	27.22	1.7e-07	-0.0142276	0.0157816	0.367307
Cereal_type(muesli vs. any other)	Rheumatoid arthritis	rs17016566	C	G	0.0216336	0.0044923	23.19	1.6e-06	-0.00664652	0.0269518	0.805212
Cereal_type(muesli vs. any other)	Rheumatoid arthritis	rs17207890	G	A	-0.0140707	0.00239184	34.61	4e-09	-0.0052353	0.0165133	0.751218
Cereal_type(muesli vs. any other)	Rheumatoid arthritis	rs17824247	T	C	-0.0126523	0.00230213	30.21	3.9e-08	-0.00816737	0.014412	0.570913
Cereal_type(muesli vs. any other)	Rheumatoid arthritis	rs2121289	A	C	0.0158665	0.00338176	22.01	3e-06	0.00208818	0.0191808	0.913307
Cereal_type(muesli vs. any other)	Rheumatoid arthritis	rs2294567	A	G	-0.0120661	0.00242147	24.83	5.8e-07	-0.0122808	0.0157665	0.436028
Cereal_type(muesli vs. any other)	Rheumatoid arthritis	rs2635727	T	C	0.0125021	0.00263045	22.59	2e-06	-0.000470661	0.0162507	0.976895
Cereal_type(muesli vs. any other)	Rheumatoid arthritis	rs264343	C	T	0.0130097	0.00272239	22.84	1.9e-06	0.0120435	0.016718	0.471285
Cereal_type(muesli vs. any other)	Rheumatoid arthritis	rs2820311	A	G	0.0113039	0.00239322	22.31	2.5e-06	0.0102989	0.0153714	0.502854
Cereal_type(muesli vs. any other)	Rheumatoid arthritis	rs2824408	A	C	-0.0131794	0.0028667	21.14	4.5e-06	0.0248551	0.0181967	0.171967
Cereal_type(muesli vs. any other)	Rheumatoid arthritis	rs329655	C	A	0.0105747	0.00227785	21.55	3.4e-06	0.0179401	0.0140616	0.202017
Cereal_type(muesli vs. any other)	Rheumatoid arthritis	rs34833142	A	G	-0.0110053	0.00228718	23.15	1.5e-06	-0.03018	0.0140586	0.0318149
Cereal_type(muesli vs. any other)	Rheumatoid arthritis	rs34967803	A	G	-0.0230602	0.00482043	22.89	1.7e-06	-0.0510544	0.036029	0.156473
Cereal_type(muesli vs. any other)	Rheumatoid arthritis	rs356194	A	G	0.0128375	0.00251696	26.01	3.4e-07	0.0315871	0.0161496	0.0504754
Cereal_type(muesli vs. any other)	Rheumatoid arthritis	rs363096	T	C	-0.0130397	0.00229135	32.39	1.2e-08	-0.0145321	0.0144378	0.31416
Cereal_type(muesli vs. any other)	Rheumatoid arthritis	rs3764002	C	T	-0.0127251	0.00257031	24.51	8e-07	-0.0350503	0.0147499	0.0174872
Cereal_type(muesli vs. any other)	Rheumatoid arthritis	rs3858030	T	C	0.0123046	0.00260063	22.39	2.1e-06	0.0223354	0.0158208	0.158017
Cereal_type(muesli vs. any other)	Rheumatoid arthritis	rs3908820	A	G	0.0209927	0.00445312	22.22	2.6e-06	0.00257926	0.0242508	0.915299
Cereal_type(muesli vs. any other)	Rheumatoid arthritis	rs3943093	C	T	0.012161	0.00242044	25.24	4.8e-07	0.0208182	0.0152183	0.17132
Cereal_type(muesli vs. any other)	Rheumatoid arthritis	rs41298344	C	A	-0.0246274	0.00514767	22.89	1.5e-06	-0.105763	0.0361857	0.00346913
Cereal_type(muesli vs. any other)	Rheumatoid arthritis	rs4667812	T	G	-0.0155329	0.00262151	35.11	3.2e-09	0.00494278	0.0154453	0.748955
Cereal_type(muesli vs. any other)	Rheumatoid arthritis	rs4843613	T	C	-0.014559	0.00298867	23.73	1e-06	-0.0246806	0.0188013	0.189281
Cereal_type(muesli vs. any other)	Rheumatoid arthritis	rs4852285	A	G	-0.012376	0.00240307	26.52	2.6e-07	0.00802117	0.0148872	0.590027
Cereal_type(muesli vs. any other)	Rheumatoid arthritis	rs5022069	T	A	0.0119302	0.00250141	22.75	2e-06	0.0306574	0.0149254	0.0399715
Cereal_type(muesli vs. any other)	Rheumatoid arthritis	rs530688	T	C	-0.0113454	0.00232756	23.76	1.1e-06	0.0193532	0.0142014	0.172956
Cereal_type(muesli vs. any other)	Rheumatoid arthritis	rs574918	A	G	-0.0154284	0.00300033	26.44	2.6e-07	0.010833	0.0207418	0.601474
Cereal_type(muesli vs. any other)	Rheumatoid arthritis	rs6134143	T	C	-0.0120036	0.00252529	22.59	2e-06	-0.0174239	0.0155963	0.263917
Cereal_type(muesli vs. any other)	Rheumatoid arthritis	rs62167901	G	A	0.0192359	0.00358971	28.71	7.3e-08	-0.00449268	0.0256081	0.860734
Cereal_type(muesli vs. any other)	Rheumatoid arthritis	rs62182099	C	T	-0.023764	0.00448246	28.11	1.2e-07	-0.00832042	0.0317857	0.793502
Cereal_type(muesli vs. any other)	Rheumatoid arthritis	rs6491430	G	A	-0.0105701	0.00229141	21.28	3.6e-06	-0.0313616	0.0140396	0.0254965
Cereal_type(muesli vs. any other)	Rheumatoid arthritis	rs6805280	T	C	0.0130118	0.00253074	26.44	2.9e-07	-0.0119671	0.0182016	0.510873
Cereal_type(muesli vs. any other)	Rheumatoid arthritis	rs6868457	T	C	-0.0107435	0.00227423	22.32	2.2e-06	-0.00621469	0.0140123	0.657391
Cereal_type(muesli vs. any other)	Rheumatoid arthritis	rs6965619	A	C	-0.0126778	0.00254856	24.75	6.5e-07	0.0067959	0.0161842	0.674553
Cereal_type(muesli vs. any other)	Rheumatoid arthritis	rs6981838	G	A	0.0137033	0.00296018	21.43	3.3e-06	0.00388185	0.0191985	0.839764
Cereal_type(muesli vs. any other)	Rheumatoid arthritis	rs71441133	G	A	0.0251554	0.00513982	23.95	9.1e-07	0.0290198	0.0373062	0.436638
Cereal_type(muesli vs. any other)	Rheumatoid arthritis	rs71520517	G	A	0.0175044	0.0035525	24.28	8.6e-07	0.00353232	0.019265	0.85452
Cereal_type(muesli vs. any other)	Rheumatoid arthritis	rs73050916	A	G	-0.0104453	0.00227002	21.17	4.1e-06	0.0198431	0.0146266	0.174896
Cereal_type(muesli vs. any other)	Rheumatoid arthritis	rs73093445	C	A	-0.0137008	0.00228345	36	1.8e-09	0.00490685	0.0143141	0.73175
Cereal_type(muesli vs. any other)	Rheumatoid arthritis	rs74315964	G	C	0.0133575	0.00280728	22.64	1.9e-06	-0.00655941	0.0178223	0.71284
Cereal_type(muesli vs. any other)	Rheumatoid arthritis	rs74987819	G	T	0.0175159	0.00379185	21.34	4e-06	0.0538074	0.0221486	0.0151245
Cereal_type(muesli vs. any other)	Rheumatoid arthritis	rs7546040	C	G	-0.0130433	0.00255407	26.08	3e-07	-0.0060724	0.0159743	0.703845
Cereal_type(muesli vs. any other)	Rheumatoid arthritis	rs7586014	G	A	-0.0147412	0.00309257	22.72	1.8e-06	0.014089	0.0164677	0.392246
Cereal_type(muesli vs. any other)	Rheumatoid arthritis	rs7613360	C	T	0.0165409	0.00243629	46.1	9.6e-12	0.0260171	0.0154495	0.0921807
Cereal_type(muesli vs. any other)	Rheumatoid arthritis	rs7626945	T	C	0.0126599	0.00260936	23.54	1.3e-06	0.00589884	0.0204954	0.773489
Cereal_type(muesli vs. any other)	Rheumatoid arthritis	rs7753047	C	G	0.0117146	0.00252984	21.44	3.5e-06	-0.000750204	0.0167481	0.964272
Cereal_type(muesli vs. any other)	Rheumatoid arthritis	rs7806045	T	C	0.0145232	0.00262519	30.61	3.2e-08	0.00457691	0.0154638	0.767248
Cereal_type(muesli vs. any other)	Rheumatoid arthritis	rs78679681	G	A	0.0344516	0.00737874	21.8	2.7e-06	-0.0141441	0.0340411	0.677777
Cereal_type(muesli vs. any other)	Rheumatoid arthritis	rs7932035	A	G	-0.0171387	0.00284368	36.32	1.6e-09	0.000766173	0.0176326	0.965341
Cereal_type(muesli vs. any other)	Rheumatoid arthritis	rs79774233	G	A	-0.0320885	0.00671964	22.8	1.8e-06	0.168663	0.0662298	0.0108768
Cereal_type(muesli vs. any other)	Rheumatoid arthritis	rs819571	C	T	-0.0160025	0.00340847	22.04	2.7e-06	-0.015054	0.0199872	0.45134
Cereal_type(muesli vs. any other)	Rheumatoid arthritis	rs997652	G	T	0.0110547	0.00232645	22.58	2e-06	-0.0126849	0.0154347	0.411164
Cereal_type(muesli vs. any other)	Rheumatoid arthritis	rs997880	A	C	-0.0116001	0.00235904	24.18	7.9e-07	-0.00527547	0.0142537	0.711299
Cereal_type(oat cereal vs. any other)	Rheumatoid arthritis	rs1029594	A	G	0.0119511	0.00253348	22.25	2.3e-06	-0.00641492	0.014417	0.656351
Cereal_type(oat cereal vs. any other)	Rheumatoid arthritis	rs11881124	A	G	-0.0159784	0.0029573	29.19	6.6e-08	-0.0101477	0.0161306	0.529287
Cereal_type(oat cereal vs. any other)	Rheumatoid arthritis	rs12124523	C	T	-0.0212062	0.00389096	29.7	5.2e-08	0.0343022	0.0232947	0.140877
Cereal_type(oat cereal vs. any other)	Rheumatoid arthritis	rs12743460	A	C	0.0137064	0.00298359	21.1	4.6e-06	-0.0159846	0.0224135	0.47574
Cereal_type(oat cereal vs. any other)	Rheumatoid arthritis	rs12759466	C	G	-0.0115319	0.00248542	21.53	3.6e-06	0.00406761	0.0142907	0.775925
Cereal_type(oat cereal vs. any other)	Rheumatoid arthritis	rs141855526	C	G	0.0515129	0.0110953	21.56	3.5e-06	-0.0463395	0.0472631	0.326859
Cereal_type(oat cereal vs. any other)	Rheumatoid arthritis	rs143623527	G	A	0.0478288	0.0104103	21.11	4.6e-06	0.0127909	0.0434804	0.768622
Cereal_type(oat cereal vs. any other)	Rheumatoid arthritis	rs144893240	G	A	-0.0335582	0.00714651	22.05	2.8e-06	-0.0157702	0.0358267	0.659807
Cereal_type(oat cereal vs. any other)	Rheumatoid arthritis	rs146405445	A	G	-0.0223301	0.0048069	21.58	3.6e-06	-0.00977204	0.0270333	0.71774
Cereal_type(oat cereal vs. any other)	Rheumatoid arthritis	rs149479731	T	C	0.0593817	0.0123409	23.15	1.5e-06	0.0224531	0.0850608	0.791806
Cereal_type(oat cereal vs. any other)	Rheumatoid arthritis	rs17148903	A	G	-0.0206579	0.00432848	22.78	2e-06	0.00109328	0.02455	0.96448
Cereal_type(oat cereal vs. any other)	Rheumatoid arthritis	rs17824247	T	C	0.0112753	0.00245713	21.06	4.5e-06	-0.00816737	0.014412	0.570913
Cereal_type(oat cereal vs. any other)	Rheumatoid arthritis	rs1802669	G	A	0.0118144	0.00254687	21.52	3.7e-06	0.0136007	0.0150087	0.364834
Cereal_type(oat cereal vs. any other)	Rheumatoid arthritis	rs2363280	T	C	0.0122597	0.0024786	24.47	7.5e-07	-0.00901033	0.014641	0.538278
Cereal_type(oat cereal vs. any other)	Rheumatoid arthritis	rs55872725	C	T	-0.0190369	0.00245753	60.01	9.5e-15	0.0364988	0.0141653	0.00997677
Cereal_type(oat cereal vs. any other)	Rheumatoid arthritis	rs71521011	G	A	0.0440513	0.00932205	22.33	2.4e-06	-0.0643939	0.0735637	0.381384
Cereal_type(oat cereal vs. any other)	Rheumatoid arthritis	rs7203072	A	G	0.0114437	0.00250161	20.93	4.6e-06	-0.00442894	0.0141829	0.754833
Cereal_type(oat cereal vs. any other)	Rheumatoid arthritis	rs72711801	T	A	-0.0303038	0.00650091	21.73	3.1e-06	-0.0353646	0.0486023	0.466839
Cereal_type(oat cereal vs. any other)	Rheumatoid arthritis	rs73027124	T	C	-0.0447719	0.00889483	25.34	4.7e-07	-0.0566081	0.0614961	0.357303
Cereal_type(oat cereal vs. any other)	Rheumatoid arthritis	rs73887911	T	G	-0.0275169	0.00544132	25.57	4.2e-07	0.0126581	0.0479751	0.791898
Cereal_type(oat cereal vs. any other)	Rheumatoid arthritis	rs76987077	T	C	-0.0209315	0.00425499	24.2	9.3e-07	0.0126058	0.0265755	0.635258
Cereal_type(oat cereal vs. any other)	Rheumatoid arthritis	rs77278319	G	A	-0.0301279	0.00630395	22.84	2e-06	-0.00166921	0.0407459	0.967323
Cereal_type(oat cereal vs. any other)	Rheumatoid arthritis	rs9287985	A	G	0.0140065	0.00272465	26.43	2.9e-07	0.0206537	0.0158161	0.191598
Champagnewhite wine glasses per month	Rheumatoid arthritis	rs10150495	G	A	0.0104961	0.00227509	21.28	3.4e-06	-0.000283304	0.0140371	0.983898
Champagnewhite wine glasses per month	Rheumatoid arthritis	rs10221371	C	A	0.0144034	0.00229156	39.51	2.9e-10	0.000714937	0.014249	0.959983
Champagnewhite wine glasses per month	Rheumatoid arthritis	rs10488217	A	T	0.0133865	0.00285738	21.95	3e-06	-0.013339	0.0172294	0.43881
Champagnewhite wine glasses per month	Rheumatoid arthritis	rs10877652	T	G	0.0118948	0.002533	22.05	2.6e-06	0.0330881	0.0165787	0.0459536
Champagnewhite wine glasses per month	Rheumatoid arthritis	rs1099665	C	T	0.0117538	0.00240293	23.93	9.9e-07	-0.0294074	0.0140916	0.0369003
Champagnewhite wine glasses per month	Rheumatoid arthritis	rs11079849	C	T	-0.0117777	0.00241615	23.76	1.2e-06	-0.0130908	0.0153705	0.39439
Champagnewhite wine glasses per month	Rheumatoid arthritis	rs11144705	A	G	0.0236048	0.00465182	25.75	3.4e-07	0.0327043	0.0439658	0.456963
Champagnewhite wine glasses per month	Rheumatoid arthritis	rs112514567	C	G	0.0534099	0.0116129	21.15	4.3e-06	0.0319436	0.0500223	0.523092
Champagnewhite wine glasses per month	Rheumatoid arthritis	rs113759627	C	A	-0.0170557	0.00361655	22.24	3.1e-06	-0.0286632	0.0246574	0.24505
Champagnewhite wine glasses per month	Rheumatoid arthritis	rs114780223	C	T	-0.0317486	0.00637883	24.77	5.9e-07	-0.0476169	0.0482445	0.323647
Champagnewhite wine glasses per month	Rheumatoid arthritis	rs11629248	T	G	-0.0150031	0.00324282	21.41	4.3e-06	0.0108357	0.022472	0.629673
Champagnewhite wine glasses per month	Rheumatoid arthritis	rs117136140	A	G	-0.0400996	0.00868607	21.31	3.8e-06	0.0197679	0.0380627	0.603516
Champagnewhite wine glasses per month	Rheumatoid arthritis	rs117637352	G	A	-0.0188517	0.00406267	21.53	4.4e-06	0.0190669	0.0229238	0.40555
Champagnewhite wine glasses per month	Rheumatoid arthritis	rs11790517	C	T	0.0122534	0.00258167	22.53	2.1e-06	-0.01664	0.0160768	0.300654
Champagnewhite wine glasses per month	Rheumatoid arthritis	rs118134876	C	T	0.0261802	0.00479261	29.84	4.7e-08	-0.0108511	0.0387566	0.779493
Champagnewhite wine glasses per month	Rheumatoid arthritis	rs11940694	A	G	-0.0148977	0.00234057	40.51	1.5e-10	0.0127079	0.0146613	0.386074
Champagnewhite wine glasses per month	Rheumatoid arthritis	rs11962520	C	T	0.0314437	0.00673613	21.79	2.9e-06	-0.00206551	0.0380889	0.956753
Champagnewhite wine glasses per month	Rheumatoid arthritis	rs1203213	T	G	-0.0321289	0.00542594	35.06	3.1e-09	-0.00943787	0.0354803	0.790236
Champagnewhite wine glasses per month	Rheumatoid arthritis	rs12203592	C	T	0.0132091	0.00280679	22.15	2.2e-06	-0.0425078	0.0421471	0.313186
Champagnewhite wine glasses per month	Rheumatoid arthritis	rs1229984	T	C	-0.0857517	0.00747737	131.52	2.4e-30	-0.0516254	0.101979	0.61269
Champagnewhite wine glasses per month	Rheumatoid arthritis	rs12364904	C	T	-0.0173027	0.00365943	22.36	2.1e-06	-0.012757	0.0238534	0.592781
Champagnewhite wine glasses per month	Rheumatoid arthritis	rs1260326	T	C	-0.0141671	0.00231938	37.31	9.5e-10	-0.0190405	0.014748	0.196683
Champagnewhite wine glasses per month	Rheumatoid arthritis	rs12620608	C	T	-0.0125798	0.0026967	21.76	2.8e-06	-0.0223907	0.0183959	0.223545
Champagnewhite wine glasses per month	Rheumatoid arthritis	rs12999287	C	T	0.0128553	0.00273445	22.1	2.3e-06	-0.008795	0.0160575	0.583885
Champagnewhite wine glasses per month	Rheumatoid arthritis	rs13029509	G	A	0.0143253	0.00226753	39.91	2.9e-10	0.000988118	0.0141993	0.944521
Champagnewhite wine glasses per month	Rheumatoid arthritis	rs13107325	C	T	0.0223293	0.00432583	26.64	2.5e-07	0.0443353	0.0610256	0.467531
Champagnewhite wine glasses per month	Rheumatoid arthritis	rs140786034	G	C	0.0357162	0.00770368	21.49	2.8e-06	-0.0286513	0.0586268	0.62505
Champagnewhite wine glasses per month	Rheumatoid arthritis	rs142988485	G	A	0.0358548	0.00766877	21.86	3.1e-06	0.0190792	0.0699439	0.785022
Champagnewhite wine glasses per month	Rheumatoid arthritis	rs17110109	T	C	-0.0138281	0.00232294	35.44	1.9e-09	0.0301266	0.0142131	0.0340369
Champagnewhite wine glasses per month	Rheumatoid arthritis	rs17386988	C	T	0.0122357	0.00256634	22.73	2e-06	-0.0202443	0.0182125	0.266327
Champagnewhite wine glasses per month	Rheumatoid arthritis	rs17387169	G	A	-0.0148466	0.00322949	21.13	4.3e-06	-0.0102246	0.0234447	0.662752
Champagnewhite wine glasses per month	Rheumatoid arthritis	rs17407956	G	A	0.0240091	0.00526141	20.82	4.7e-06	-0.0272224	0.0576984	0.637065
Champagnewhite wine glasses per month	Rheumatoid arthritis	rs174533	G	A	-0.011981	0.00238095	25.32	4.5e-07	-0.0342886	0.0141861	0.0156466
Champagnewhite wine glasses per month	Rheumatoid arthritis	rs17601612	G	C	0.0117235	0.00235211	24.84	6.3e-07	0.0527344	0.0171785	0.0021421
Champagnewhite wine glasses per month	Rheumatoid arthritis	rs185113258	G	A	-0.0360427	0.00759767	22.5	2.5e-06	-0.108648	0.0934691	0.245077
Champagnewhite wine glasses per month	Rheumatoid arthritis	rs2181276	G	A	-0.022211	0.00452452	24.1	7.9e-07	0.0473984	0.0245669	0.0536859
Champagnewhite wine glasses per month	Rheumatoid arthritis	rs2321705	A	G	-0.010817	0.00227656	22.58	1.7e-06	-0.0364799	0.0139821	0.00907967
Champagnewhite wine glasses per month	Rheumatoid arthritis	rs2377326	G	T	0.0113636	0.00242431	21.97	3.2e-06	-0.0332485	0.0147508	0.0241958
Champagnewhite wine glasses per month	Rheumatoid arthritis	rs2969158	G	T	-0.0124038	0.0023901	26.93	2.1e-07	-0.014262	0.0148137	0.33567
Champagnewhite wine glasses per month	Rheumatoid arthritis	rs33705	T	C	0.0114502	0.00236965	23.35	1.3e-06	-0.0279545	0.0146464	0.0563093
Champagnewhite wine glasses per month	Rheumatoid arthritis	rs34940743	A	G	0.0125758	0.00237343	28.07	9.8e-08	0.0022209	0.0146305	0.879346
Champagnewhite wine glasses per month	Rheumatoid arthritis	rs362307	C	T	0.0249779	0.00434489	33.05	9.2e-09	0.00567211	0.0278792	0.838781
Champagnewhite wine glasses per month	Rheumatoid arthritis	rs367757313	A	G	0.0154278	0.00322101	22.94	1.4e-06	0.038442	0.0161142	0.0170514
Champagnewhite wine glasses per month	Rheumatoid arthritis	rs372068960	A	G	-0.0141509	0.00254809	30.84	2.6e-08	0.00492083	0.0151306	0.745012
Champagnewhite wine glasses per month	Rheumatoid arthritis	rs4516626	C	T	-0.0125441	0.00226968	30.55	2.6e-08	-0.00889049	0.0141291	0.529197
Champagnewhite wine glasses per month	Rheumatoid arthritis	rs4850901	C	A	-0.0132225	0.00227047	33.92	4.8e-09	0.00257975	0.014496	0.858752
Champagnewhite wine glasses per month	Rheumatoid arthritis	rs4973055	G	T	-0.0111673	0.0023522	22.54	2.1e-06	-0.00795033	0.016111	0.621679
Champagnewhite wine glasses per month	Rheumatoid arthritis	rs56117933	T	C	0.0129979	0.00284519	20.87	4.7e-06	-0.0308285	0.0207637	0.137615
Champagnewhite wine glasses per month	Rheumatoid arthritis	rs6016783	T	G	-0.0118144	0.00232165	25.9	3.7e-07	-0.000546427	0.0140515	0.96898
Champagnewhite wine glasses per month	Rheumatoid arthritis	rs61321067	A	G	0.0257605	0.00538373	22.9	1.4e-06	-0.0438772	0.0307809	0.154022
Champagnewhite wine glasses per month	Rheumatoid arthritis	rs62062288	G	A	0.0224893	0.00276195	66.3	3.6e-16	-0.000124923	0.0261574	0.996189
Champagnewhite wine glasses per month	Rheumatoid arthritis	rs62082231	C	T	0.0120008	0.00261691	21.03	4e-06	0.00724105	0.0173801	0.676951
Champagnewhite wine glasses per month	Rheumatoid arthritis	rs6436206	T	C	0.0140309	0.00290437	23.34	1.3e-06	0.0261052	0.0168656	0.121662
Champagnewhite wine glasses per month	Rheumatoid arthritis	rs66475343	T	C	-0.0106306	0.00231582	21.07	4.7e-06	0.00511315	0.0141628	0.718079
Champagnewhite wine glasses per month	Rheumatoid arthritis	rs6705285	G	T	-0.011027	0.00228462	23.3	1.6e-06	0.0188361	0.01497	0.2083
Champagnewhite wine glasses per month	Rheumatoid arthritis	rs68022844	T	C	0.0247203	0.00516465	22.91	1.7e-06	0.0173491	0.0257641	0.500703
Champagnewhite wine glasses per month	Rheumatoid arthritis	rs6824562	T	C	-0.0111179	0.00232274	22.91	1.7e-06	-0.0347312	0.0142142	0.0145492
Champagnewhite wine glasses per month	Rheumatoid arthritis	rs6931604	C	T	-0.0141668	0.00232006	37.29	9.7e-10	0.0105432	0.014091	0.454327
Champagnewhite wine glasses per month	Rheumatoid arthritis	rs7202438	A	G	0.0118811	0.00228956	26.93	2.1e-07	-0.00495966	0.0140287	0.723687
Champagnewhite wine glasses per month	Rheumatoid arthritis	rs72858925	C	T	0.0191985	0.00414586	21.44	3.9e-06	0.02555	0.0222313	0.250441
Champagnewhite wine glasses per month	Rheumatoid arthritis	rs72861736	C	T	0.0181102	0.00364996	24.62	6.6e-07	-0.00677709	0.0237351	0.775238
Champagnewhite wine glasses per month	Rheumatoid arthritis	rs75009929	A	G	-0.0506981	0.0101394	25	5.2e-07	-0.0699894	0.0492153	0.154995
Champagnewhite wine glasses per month	Rheumatoid arthritis	rs7641987	G	A	0.0125707	0.00246214	26.07	3.1e-07	-0.0371434	0.0152695	0.0149941
Champagnewhite wine glasses per month	Rheumatoid arthritis	rs772921	C	T	-0.0116442	0.00238681	23.8	1.1e-06	-0.0150246	0.0150245	0.317309
Champagnewhite wine glasses per month	Rheumatoid arthritis	rs80094169	C	A	0.027262	0.0059264	21.16	4.8e-06	0.00122562	0.0292515	0.966579
Champagnewhite wine glasses per month	Rheumatoid arthritis	rs801925	A	G	-0.0130981	0.00238116	30.26	4.2e-08	0.00344728	0.0155807	0.824895
Champagnewhite wine glasses per month	Rheumatoid arthritis	rs838145	G	A	0.0118715	0.00229333	26.8	2.4e-07	-0.0228282	0.0147523	0.12176
Champagnewhite wine glasses per month	Rheumatoid arthritis	rs9811910	G	C	-0.0201777	0.0039935	25.53	4.9e-07	0.0108527	0.021543	0.614422
Coffee_type(decaffeinated vs. any other)	Rheumatoid arthritis	rs1014174	T	C	0.0114185	0.00241734	22.31	1.7e-06	0.0149082	0.0142815	0.29654
Coffee_type(decaffeinated vs. any other)	Rheumatoid arthritis	rs10227949	C	T	0.0135775	0.00281298	23.3	1.2e-06	0.00968819	0.0186308	0.603056
Coffee_type(decaffeinated vs. any other)	Rheumatoid arthritis	rs10469702	A	G	0.0128031	0.00273529	21.91	2.2e-06	-0.0086279	0.0156302	0.580948
Coffee_type(decaffeinated vs. any other)	Rheumatoid arthritis	rs1061801	G	A	0.017859	0.00305855	34.09	3.4e-09	0.0325326	0.0193367	0.0924869
Coffee_type(decaffeinated vs. any other)	Rheumatoid arthritis	rs10740118	G	C	-0.0163763	0.00243316	45.3	8.4e-12	-0.00985538	0.0144232	0.494418
Coffee_type(decaffeinated vs. any other)	Rheumatoid arthritis	rs10854853	G	T	0.0116398	0.00240528	23.42	1.1e-06	-0.00193644	0.0141091	0.890835
Coffee_type(decaffeinated vs. any other)	Rheumatoid arthritis	rs1106761	G	A	0.0155213	0.00249521	38.69	3.8e-10	0.00185381	0.0146123	0.899046
Coffee_type(decaffeinated vs. any other)	Rheumatoid arthritis	rs11068503	T	C	0.0110863	0.00240815	21.19	4.2e-06	0.00383919	0.0140307	0.78437
Coffee_type(decaffeinated vs. any other)	Rheumatoid arthritis	rs111869243	A	G	-0.0807705	0.0169659	22.66	2.6e-06	-0.0404489	0.293252	0.890294
Coffee_type(decaffeinated vs. any other)	Rheumatoid arthritis	rs112458193	G	C	0.0472149	0.00990031	22.74	1.5e-06	-0.041604	0.052412	0.42732
Coffee_type(decaffeinated vs. any other)	Rheumatoid arthritis	rs112755386	G	A	0.0203962	0.00427399	22.77	1.4e-06	0.0220803	0.031327	0.480914
Coffee_type(decaffeinated vs. any other)	Rheumatoid arthritis	rs112972834	T	C	-0.0194376	0.0038092	26.04	3.8e-07	-0.037771	0.0228617	0.0985031
Coffee_type(decaffeinated vs. any other)	Rheumatoid arthritis	rs113025945	C	G	-0.0165545	0.00350383	22.32	2.1e-06	0.0105927	0.020743	0.609589
Coffee_type(decaffeinated vs. any other)	Rheumatoid arthritis	rs113409787	G	A	0.022377	0.00489203	20.92	4.3e-06	-0.0194641	0.0285046	0.494708
Coffee_type(decaffeinated vs. any other)	Rheumatoid arthritis	rs11614544	A	G	-0.0168756	0.00349502	23.31	1.1e-06	-0.0735131	0.0216797	0.000696707
Coffee_type(decaffeinated vs. any other)	Rheumatoid arthritis	rs11640235	C	G	-0.0139228	0.00264247	27.76	1.1e-07	-0.00289569	0.0158369	0.85492
Coffee_type(decaffeinated vs. any other)	Rheumatoid arthritis	rs11724252	A	G	-0.0144711	0.00253009	32.71	9.8e-09	0.024547	0.0157825	0.119866
Coffee_type(decaffeinated vs. any other)	Rheumatoid arthritis	rs117358490	G	T	0.0234789	0.00509813	21.21	4.8e-06	0.0569621	0.0331302	0.085552
Coffee_type(decaffeinated vs. any other)	Rheumatoid arthritis	rs11833592	C	T	-0.015208	0.00295487	26.49	1.7e-07	-0.0181121	0.0157832	0.251152
Coffee_type(decaffeinated vs. any other)	Rheumatoid arthritis	rs11960699	C	A	0.0114168	0.00242523	22.16	2.3e-06	0.0102054	0.0142767	0.474716
Coffee_type(decaffeinated vs. any other)	Rheumatoid arthritis	rs12500482	A	G	0.0127309	0.00240259	28.08	9.3e-08	0.0329727	0.0141138	0.0194805
Coffee_type(decaffeinated vs. any other)	Rheumatoid arthritis	rs12553685	G	A	0.0202378	0.00429269	22.23	2.7e-06	0.0311735	0.0345603	0.367055
Coffee_type(decaffeinated vs. any other)	Rheumatoid arthritis	rs12554512	T	C	-0.0129878	0.0024324	28.51	7.8e-08	-0.0147265	0.0141855	0.299206
Coffee_type(decaffeinated vs. any other)	Rheumatoid arthritis	rs12735232	T	C	-0.0205917	0.00328856	39.21	2.6e-10	-0.0126058	0.0181718	0.48787
Coffee_type(decaffeinated vs. any other)	Rheumatoid arthritis	rs12816953	G	A	0.0135725	0.0029844	20.68	4.9e-06	0.0220637	0.0189405	0.24406
Coffee_type(decaffeinated vs. any other)	Rheumatoid arthritis	rs12906962	T	C	-0.0119262	0.00258842	21.23	4.6e-06	-0.0115327	0.0143322	0.421012
Coffee_type(decaffeinated vs. any other)	Rheumatoid arthritis	rs12946673	G	A	-0.0150768	0.00319629	22.25	2.4e-06	-0.0102565	0.0178618	0.565824
Coffee_type(decaffeinated vs. any other)	Rheumatoid arthritis	rs13073216	G	C	-0.0139027	0.00278865	24.85	6.7e-07	-0.0200063	0.0155173	0.197296
Coffee_type(decaffeinated vs. any other)	Rheumatoid arthritis	rs13128397	A	G	-0.0150995	0.00240284	39.49	3.8e-10	-0.0329562	0.0141708	0.0200383
Coffee_type(decaffeinated vs. any other)	Rheumatoid arthritis	rs13316357	A	G	-0.0134551	0.00259723	26.84	1.9e-07	-0.0126768	0.0153409	0.408611
Coffee_type(decaffeinated vs. any other)	Rheumatoid arthritis	rs1334297	G	A	-0.0142427	0.00272222	27.37	1.9e-07	-0.0356813	0.0158238	0.0241385
Coffee_type(decaffeinated vs. any other)	Rheumatoid arthritis	rs13398843	C	T	0.0239866	0.00362911	43.69	3.6e-11	0.00983659	0.0210785	0.640739
Coffee_type(decaffeinated vs. any other)	Rheumatoid arthritis	rs13650	A	G	-0.0125556	0.00259764	23.36	1.3e-06	-0.00401984	0.0157912	0.799061
Coffee_type(decaffeinated vs. any other)	Rheumatoid arthritis	rs140730014	C	T	-0.0503683	0.0103606	23.63	9.4e-07	0.0435052	0.0513085	0.396486
Coffee_type(decaffeinated vs. any other)	Rheumatoid arthritis	rs1409785	G	A	0.0123104	0.00248722	24.5	6.2e-07	0.00395018	0.0145925	0.786622
Coffee_type(decaffeinated vs. any other)	Rheumatoid arthritis	rs1437971	A	C	-0.0140272	0.00254353	30.41	2.5e-08	-0.0119627	0.0156494	0.444617
Coffee_type(decaffeinated vs. any other)	Rheumatoid arthritis	rs1598153	A	C	0.0130184	0.00255444	25.97	3.2e-07	-0.0281789	0.0160942	0.0799669
Coffee_type(decaffeinated vs. any other)	Rheumatoid arthritis	rs17235301	A	G	-0.0129533	0.0026197	24.45	8.9e-07	0.00271519	0.018523	0.883459
Coffee_type(decaffeinated vs. any other)	Rheumatoid arthritis	rs17522169	G	T	-0.0199622	0.00392534	25.86	2.7e-07	0.0134676	0.0233493	0.56408
Coffee_type(decaffeinated vs. any other)	Rheumatoid arthritis	rs17763343	T	C	0.0197674	0.0037749	27.42	2.3e-07	-0.0372859	0.0273011	0.172024
Coffee_type(decaffeinated vs. any other)	Rheumatoid arthritis	rs1788760	A	G	-0.0175535	0.00255121	47.34	6.2e-12	-0.0380391	0.0146961	0.00964295
Coffee_type(decaffeinated vs. any other)	Rheumatoid arthritis	rs182812652	G	A	-0.0319815	0.00704505	20.61	4.5e-06	0.0552106	0.0914328	0.545951
Coffee_type(decaffeinated vs. any other)	Rheumatoid arthritis	rs182823	C	T	-0.0150004	0.00244344	37.69	1e-09	0.0116517	0.014035	0.406429
Coffee_type(decaffeinated vs. any other)	Rheumatoid arthritis	rs1841499	A	T	-0.0174648	0.00244299	51.11	9e-13	0.00769528	0.0146355	0.599029
Coffee_type(decaffeinated vs. any other)	Rheumatoid arthritis	rs1911700	A	G	0.0129064	0.00256466	25.33	4.5e-07	0.00451574	0.0165211	0.784598
Coffee_type(decaffeinated vs. any other)	Rheumatoid arthritis	rs197438	C	T	0.0142855	0.00275944	26.8	2.4e-07	0.0519896	0.0155102	0.000802435
Coffee_type(decaffeinated vs. any other)	Rheumatoid arthritis	rs2007403	C	T	0.0141574	0.00250416	31.96	1.9e-08	-0.0477774	0.014052	0.000673767
Coffee_type(decaffeinated vs. any other)	Rheumatoid arthritis	rs2080727	A	G	0.0124598	0.00248908	25.06	5.6e-07	0.00593107	0.0146291	0.685162
Coffee_type(decaffeinated vs. any other)	Rheumatoid arthritis	rs2201220	A	G	0.0114839	0.00246026	21.79	2.9e-06	0.013401	0.0141142	0.342385
Coffee_type(decaffeinated vs. any other)	Rheumatoid arthritis	rs2229840	C	T	-0.0186419	0.00326698	32.56	8.4e-09	-0.00531097	0.019767	0.788177
Coffee_type(decaffeinated vs. any other)	Rheumatoid arthritis	rs2347867	G	A	-0.0131038	0.00249568	27.57	1.7e-07	-0.0124119	0.0145502	0.393636
Coffee_type(decaffeinated vs. any other)	Rheumatoid arthritis	rs2403172	C	G	0.013095	0.00266197	24.2	7.6e-07	-0.0233599	0.0149356	0.117809
Coffee_type(decaffeinated vs. any other)	Rheumatoid arthritis	rs2472297	C	T	-0.0249774	0.00271116	84.88	4.4e-20	-0.0137641	0.0162489	0.396949
Coffee_type(decaffeinated vs. any other)	Rheumatoid arthritis	rs2553278	C	T	-0.0108944	0.00239989	20.61	3.6e-06	-0.0154088	0.0144609	0.286628
Coffee_type(decaffeinated vs. any other)	Rheumatoid arthritis	rs2583949	C	T	0.0192694	0.003951	23.79	1.6e-06	-0.0370153	0.0236053	0.11686
Coffee_type(decaffeinated vs. any other)	Rheumatoid arthritis	rs2726036	A	C	0.0191513	0.00245321	60.94	5e-15	0.0493038	0.014141	0.000489238
Coffee_type(decaffeinated vs. any other)	Rheumatoid arthritis	rs2836673	C	T	-0.0118591	0.00245788	23.28	1.3e-06	0.00210191	0.0143075	0.883203
Coffee_type(decaffeinated vs. any other)	Rheumatoid arthritis	rs2862130	G	A	0.0119445	0.00240318	24.7	6.5e-07	-0.021757	0.0140254	0.12084
Coffee_type(decaffeinated vs. any other)	Rheumatoid arthritis	rs288186	C	T	-0.0120511	0.00252654	22.75	2.4e-06	0.0111381	0.0147667	0.450687
Coffee_type(decaffeinated vs. any other)	Rheumatoid arthritis	rs324416	A	G	0.0175562	0.00318668	30.35	3.7e-08	-0.013053	0.0235265	0.579017
Coffee_type(decaffeinated vs. any other)	Rheumatoid arthritis	rs329430	C	T	0.015561	0.0031779	23.98	8.9e-07	0.0203813	0.0217967	0.349756
Coffee_type(decaffeinated vs. any other)	Rheumatoid arthritis	rs34297818	A	G	0.0129076	0.00247617	27.17	1.9e-07	-0.00637596	0.0141804	0.652977
Coffee_type(decaffeinated vs. any other)	Rheumatoid arthritis	rs34834528	G	A	0.0206678	0.00389537	28.15	1.2e-07	0.0262314	0.0226833	0.24751
Coffee_type(decaffeinated vs. any other)	Rheumatoid arthritis	rs35073649	C	T	0.0121656	0.00249211	23.83	7e-07	-0.00495117	0.0141347	0.726126
Coffee_type(decaffeinated vs. any other)	Rheumatoid arthritis	rs35518360	A	T	0.0210314	0.00447203	22.12	2.4e-06	-0.00168387	0.0494606	0.972842
Coffee_type(decaffeinated vs. any other)	Rheumatoid arthritis	rs35701235	A	G	-0.0135201	0.00274454	24.27	1.1e-06	-0.00868784	0.0159123	0.585077
Coffee_type(decaffeinated vs. any other)	Rheumatoid arthritis	rs3768822	G	A	-0.0191042	0.00412867	21.41	3.2e-06	0.0236457	0.0222006	0.286834
Coffee_type(decaffeinated vs. any other)	Rheumatoid arthritis	rs3773245	C	T	0.0129777	0.00283721	20.92	4.2e-06	-0.00355553	0.0167741	0.832134
Coffee_type(decaffeinated vs. any other)	Rheumatoid arthritis	rs3796386	G	A	0.0185922	0.00254232	53.48	4e-13	0.0283679	0.0149289	0.0574077
Coffee_type(decaffeinated vs. any other)	Rheumatoid arthritis	rs4236743	G	A	0.0112676	0.0024117	21.83	3.2e-06	-0.0136834	0.0143692	0.34096
Coffee_type(decaffeinated vs. any other)	Rheumatoid arthritis	rs4252697	C	T	-0.0174934	0.00304332	33.04	1.2e-08	-0.0156365	0.0170515	0.359134
Coffee_type(decaffeinated vs. any other)	Rheumatoid arthritis	rs4363925	G	A	-0.0132174	0.00274162	23.24	1.6e-06	-0.00998182	0.0162216	0.538328
Coffee_type(decaffeinated vs. any other)	Rheumatoid arthritis	rs4410790	T	C	-0.0179221	0.00249418	51.63	9.9e-13	0.0202543	0.0148305	0.172027
Coffee_type(decaffeinated vs. any other)	Rheumatoid arthritis	rs4515295	G	T	0.0129318	0.00259548	24.82	7.1e-07	0.00310234	0.0145064	0.830656
Coffee_type(decaffeinated vs. any other)	Rheumatoid arthritis	rs4525525	G	T	-0.0131923	0.00275205	22.98	1.3e-06	-0.0223942	0.0162421	0.167964
Coffee_type(decaffeinated vs. any other)	Rheumatoid arthritis	rs4701099	C	T	0.0182166	0.00369752	24.27	8.7e-07	0.01614	0.0184337	0.381263
Coffee_type(decaffeinated vs. any other)	Rheumatoid arthritis	rs4716060	C	A	0.0133447	0.00268486	24.7	8.1e-07	-0.00323733	0.0154898	0.834451
Coffee_type(decaffeinated vs. any other)	Rheumatoid arthritis	rs4783724	G	T	-0.0172371	0.00334382	26.57	2.8e-07	-0.0174943	0.019791	0.376724
Coffee_type(decaffeinated vs. any other)	Rheumatoid arthritis	rs543714	C	T	0.0134151	0.0026082	26.45	3.4e-07	-0.0271325	0.0149179	0.068943
Coffee_type(decaffeinated vs. any other)	Rheumatoid arthritis	rs56241417	C	A	0.0141152	0.00298696	22.33	2.5e-06	-0.0040897	0.0182401	0.822591
Coffee_type(decaffeinated vs. any other)	Rheumatoid arthritis	rs56386046	C	T	0.0116695	0.00249156	21.94	2.9e-06	0.0223126	0.0152246	0.142768
Coffee_type(decaffeinated vs. any other)	Rheumatoid arthritis	rs61164679	C	T	-0.0117203	0.00248879	22.18	3.1e-06	-0.00320649	0.0151054	0.831892
Coffee_type(decaffeinated vs. any other)	Rheumatoid arthritis	rs61810288	T	G	0.0379361	0.00771092	24.2	8.3e-07	-0.0196789	0.0552713	0.721809
Coffee_type(decaffeinated vs. any other)	Rheumatoid arthritis	rs62183029	G	A	0.013701	0.0025944	27.89	1.3e-07	-0.0324326	0.0152869	0.0338719
Coffee_type(decaffeinated vs. any other)	Rheumatoid arthritis	rs62234671	T	A	-0.0396189	0.00860046	21.22	4.3e-06	0.0477756	0.0524352	0.362224
Coffee_type(decaffeinated vs. any other)	Rheumatoid arthritis	rs62253088	T	C	0.0125973	0.00255554	24.3	7.1e-07	-0.00552147	0.0156607	0.724411
Coffee_type(decaffeinated vs. any other)	Rheumatoid arthritis	rs62506588	C	T	-0.0345105	0.00714677	23.32	1.6e-06	0.0544399	0.0402921	0.176653
Coffee_type(decaffeinated vs. any other)	Rheumatoid arthritis	rs6678734	A	G	0.0120256	0.00239687	25.17	5.5e-07	-0.00689039	0.0141332	0.625881
Coffee_type(decaffeinated vs. any other)	Rheumatoid arthritis	rs6736768	A	G	-0.0171477	0.00278966	37.78	7.5e-10	-0.026634	0.0167376	0.111549
Coffee_type(decaffeinated vs. any other)	Rheumatoid arthritis	rs6755578	G	A	-0.0117831	0.00246301	22.89	1.8e-06	-0.0142912	0.0150825	0.343366
Coffee_type(decaffeinated vs. any other)	Rheumatoid arthritis	rs68135515	G	A	-0.0120357	0.00247994	23.55	1.6e-06	-0.00591453	0.0144677	0.68268
Coffee_type(decaffeinated vs. any other)	Rheumatoid arthritis	rs6844372	A	C	-0.0125683	0.00240936	27.21	1.7e-07	-0.0182667	0.0140775	0.194431
Coffee_type(decaffeinated vs. any other)	Rheumatoid arthritis	rs6918725	T	G	-0.0131161	0.00240819	29.66	6.8e-08	0.0299519	0.0139351	0.0316039
Coffee_type(decaffeinated vs. any other)	Rheumatoid arthritis	rs6963630	C	T	-0.0151776	0.00326758	21.58	3.7e-06	0.0103488	0.0188302	0.582602
Coffee_type(decaffeinated vs. any other)	Rheumatoid arthritis	rs7035953	C	T	0.012169	0.00263126	21.39	3e-06	0.00838473	0.0151493	0.579939
Coffee_type(decaffeinated vs. any other)	Rheumatoid arthritis	rs7140680	G	A	0.0134703	0.00243371	30.63	2.7e-08	0.0204072	0.0141056	0.147971
Coffee_type(decaffeinated vs. any other)	Rheumatoid arthritis	rs7249080	G	C	0.0189045	0.0037198	25.83	4.1e-07	-0.0692782	0.0277396	0.0125092
Coffee_type(decaffeinated vs. any other)	Rheumatoid arthritis	rs72645432	C	T	-0.01425	0.00279573	25.98	4.3e-07	-0.00528582	0.0168372	0.753569
Coffee_type(decaffeinated vs. any other)	Rheumatoid arthritis	rs72748120	T	A	0.0185463	0.00328935	31.79	1.5e-08	-0.0298935	0.0195017	0.125308
Coffee_type(decaffeinated vs. any other)	Rheumatoid arthritis	rs72759210	C	T	-0.0162063	0.00246963	43.06	3.9e-11	-0.00256244	0.0147068	0.861681
Coffee_type(decaffeinated vs. any other)	Rheumatoid arthritis	rs72807209	A	T	-0.0170434	0.00339593	25.19	5.3e-07	-0.000648439	0.0189691	0.97273
Coffee_type(decaffeinated vs. any other)	Rheumatoid arthritis	rs72896152	C	T	-0.013962	0.00303092	21.22	4e-06	-0.160425	0.0204081	3.81505e-15
Coffee_type(decaffeinated vs. any other)	Rheumatoid arthritis	rs73442093	T	G	0.0124215	0.00258073	23.17	1.3e-06	0.0141887	0.0147111	0.334803
Coffee_type(decaffeinated vs. any other)	Rheumatoid arthritis	rs75432222	T	G	0.0406963	0.00777429	27.4	1.6e-07	0.0255098	0.0398592	0.522175
Coffee_type(decaffeinated vs. any other)	Rheumatoid arthritis	rs7576060	C	T	-0.0125662	0.00252931	24.68	8.4e-07	-0.0257746	0.0145786	0.0770637
Coffee_type(decaffeinated vs. any other)	Rheumatoid arthritis	rs76175867	C	T	-0.0499244	0.0104408	22.86	1.6e-06	-0.00938161	0.0691167	0.89203
Coffee_type(decaffeinated vs. any other)	Rheumatoid arthritis	rs7742854	C	T	-0.0184271	0.00245744	56.23	1e-13	-0.00722092	0.0147875	0.625328
Coffee_type(decaffeinated vs. any other)	Rheumatoid arthritis	rs78509871	G	A	-0.0191018	0.00401746	22.61	2e-06	0.00808606	0.0216447	0.708716
Coffee_type(decaffeinated vs. any other)	Rheumatoid arthritis	rs793516	G	T	-0.0138074	0.00256656	28.94	6.5e-08	0.0183384	0.0148088	0.21559
Coffee_type(decaffeinated vs. any other)	Rheumatoid arthritis	rs79543341	A	C	0.0310522	0.00679901	20.86	4.7e-06	0.0879248	0.0708811	0.214807
Coffee_type(decaffeinated vs. any other)	Rheumatoid arthritis	rs7982003	G	A	0.011921	0.00249483	22.83	1.8e-06	-0.00432009	0.014799	0.770348
Coffee_type(decaffeinated vs. any other)	Rheumatoid arthritis	rs822506	A	G	0.0241336	0.00517082	21.78	3.5e-06	-0.0201623	0.0234016	0.38892
Coffee_type(decaffeinated vs. any other)	Rheumatoid arthritis	rs834233	G	A	0.0139115	0.00249002	31.21	2.2e-08	-0.00417021	0.0143188	0.770868
Coffee_type(decaffeinated vs. any other)	Rheumatoid arthritis	rs890546	C	T	-0.0138935	0.00250692	30.71	2.2e-08	0.00917979	0.0148889	0.53753
Coffee_type(decaffeinated vs. any other)	Rheumatoid arthritis	rs9573367	G	T	0.0110842	0.00241087	21.14	3.8e-06	0.00282058	0.0140482	0.840871
Coffee_type(decaffeinated vs. any other)	Rheumatoid arthritis	rs9590679	T	C	-0.0143024	0.00303986	22.14	2.4e-06	-0.0222541	0.0169029	0.187978
Coffee_type(decaffeinated vs. any other)	Rheumatoid arthritis	rs993992	G	A	0.014506	0.00251518	33.26	6.5e-09	-0.0139921	0.0143185	0.328468
Coffee_type(ground vs. any other)	Rheumatoid arthritis	rs10521174	C	T	-0.017942	0.00383558	21.88	2.9e-06	0.0427705	0.0195943	0.0290503
Coffee_type(ground vs. any other)	Rheumatoid arthritis	rs10772892	T	G	-0.0115974	0.00247265	22	2.7e-06	-0.006353	0.0166138	0.70217
Coffee_type(ground vs. any other)	Rheumatoid arthritis	rs112308424	G	C	0.0253163	0.00518756	23.82	1.1e-06	-0.0930939	0.0442664	0.0354626
Coffee_type(ground vs. any other)	Rheumatoid arthritis	rs1134777	C	G	-0.0129465	0.00258529	25.08	5.8e-07	0.00140889	0.0146177	0.923217
Coffee_type(ground vs. any other)	Rheumatoid arthritis	rs115210294	G	A	0.0425762	0.00861994	24.4	7.4e-07	-0.0291594	0.0461491	0.527484
Coffee_type(ground vs. any other)	Rheumatoid arthritis	rs118108214	C	T	-0.0425971	0.00913592	21.74	3.1e-06	-0.0710145	0.0863432	0.410811
Coffee_type(ground vs. any other)	Rheumatoid arthritis	rs1186821	C	T	-0.0117589	0.0024695	22.67	1.9e-06	-0.0237422	0.0174453	0.17353
Coffee_type(ground vs. any other)	Rheumatoid arthritis	rs11872570	G	A	-0.0224903	0.00483804	21.61	3.3e-06	-0.0229128	0.0367574	0.533054
Coffee_type(ground vs. any other)	Rheumatoid arthritis	rs12243072	G	C	0.0294624	0.00623028	22.36	2.3e-06	0.0336947	0.0467962	0.471507
Coffee_type(ground vs. any other)	Rheumatoid arthritis	rs13107325	C	T	-0.0369551	0.00437052	71.5	2.7e-17	0.0443353	0.0610256	0.467531
Coffee_type(ground vs. any other)	Rheumatoid arthritis	rs164839	T	A	0.0148635	0.00307657	23.34	1.4e-06	-0.0078523	0.0186474	0.673687
Coffee_type(ground vs. any other)	Rheumatoid arthritis	rs17458575	T	C	-0.0472747	0.00977123	23.41	1.3e-06	-0.0929474	0.143753	0.517906
Coffee_type(ground vs. any other)	Rheumatoid arthritis	rs17551690	C	T	-0.0153553	0.00332955	21.27	3.9e-06	0.034409	0.0207888	0.0978904
Coffee_type(ground vs. any other)	Rheumatoid arthritis	rs2281525	G	C	0.0120923	0.00251525	23.11	1.6e-06	0.00863869	0.0159523	0.58814
Coffee_type(ground vs. any other)	Rheumatoid arthritis	rs2356199	T	G	-0.0160758	0.00307004	27.42	1.8e-07	0.0130374	0.0201231	0.51706
Coffee_type(ground vs. any other)	Rheumatoid arthritis	rs2425052	A	C	-0.0113399	0.0023165	23.96	9.7e-07	-0.038397	0.0141305	0.00658158
Coffee_type(ground vs. any other)	Rheumatoid arthritis	rs28472599	A	G	-0.026991	0.00558183	23.38	1.4e-06	-0.0598115	0.0449827	0.183631
Coffee_type(ground vs. any other)	Rheumatoid arthritis	rs3129152	A	C	-0.0132509	0.00273358	23.5	1.2e-06	0.0588669	0.0182634	0.00126762
Coffee_type(ground vs. any other)	Rheumatoid arthritis	rs41499647	C	T	0.0144118	0.00311153	21.45	3.5e-06	-0.00288451	0.0183905	0.875365
Coffee_type(ground vs. any other)	Rheumatoid arthritis	rs4434807	T	C	-0.0266204	0.00565535	22.16	2.5e-06	-0.0466678	0.062122	0.452515
Coffee_type(ground vs. any other)	Rheumatoid arthritis	rs55969935	C	T	0.0201758	0.00410371	24.17	8.9e-07	-0.0153244	0.0230536	0.506223
Coffee_type(ground vs. any other)	Rheumatoid arthritis	rs56370300	A	G	-0.0178824	0.00387677	21.28	4.1e-06	-0.00249866	0.0214657	0.907334
Coffee_type(ground vs. any other)	Rheumatoid arthritis	rs57603836	T	G	-0.0271906	0.00593429	20.99	4.5e-06	-0.0505377	0.0330244	0.125939
Coffee_type(ground vs. any other)	Rheumatoid arthritis	rs62501397	C	T	-0.0148969	0.0032453	21.07	4.5e-06	-0.00107355	0.0181287	0.952778
Coffee_type(ground vs. any other)	Rheumatoid arthritis	rs6574833	C	A	-0.0105612	0.00230614	20.97	4.6e-06	0.0191163	0.0140204	0.172737
Coffee_type(ground vs. any other)	Rheumatoid arthritis	rs73492933	G	A	-0.0282587	0.00592077	22.78	1.8e-06	0.0694617	0.0489288	0.15571
Coffee_type(ground vs. any other)	Rheumatoid arthritis	rs76052027	T	C	-0.0299226	0.00622611	23.1	1.6e-06	0.0877839	0.0517022	0.0895324
Coffee_type(ground vs. any other)	Rheumatoid arthritis	rs867328	T	A	0.0168113	0.00336751	24.92	5.8e-07	0.0213468	0.0189353	0.259593
Coffee_type(ground+instant vs. other+decaff)	Rheumatoid arthritis	rs11164870	C	G	-0.0121122	0.00242805	24.88	6.7e-07	0.00346768	0.0145682	0.811857
Coffee_type(ground+instant vs. other+decaff)	Rheumatoid arthritis	rs112308424	G	C	-0.02629	0.0053206	24.42	8e-07	-0.0930939	0.0442664	0.0354626
Coffee_type(ground+instant vs. other+decaff)	Rheumatoid arthritis	rs113856734	T	G	-0.0147239	0.00281857	27.29	1.8e-07	-0.00528301	0.0176662	0.764904
Coffee_type(ground+instant vs. other+decaff)	Rheumatoid arthritis	rs115210294	G	A	-0.0415652	0.00884101	22.1	2.5e-06	-0.0291594	0.0461491	0.527484
Coffee_type(ground+instant vs. other+decaff)	Rheumatoid arthritis	rs11709121	A	C	-0.0164603	0.00355964	21.38	3.8e-06	0.00703108	0.0250758	0.779177
Coffee_type(ground+instant vs. other+decaff)	Rheumatoid arthritis	rs11730370	T	G	-0.0300603	0.00641464	21.96	2.9e-06	0.0110461	0.0344454	0.748449
Coffee_type(ground+instant vs. other+decaff)	Rheumatoid arthritis	rs118108214	C	T	0.0438256	0.00937019	21.88	3e-06	-0.0710145	0.0863432	0.410811
Coffee_type(ground+instant vs. other+decaff)	Rheumatoid arthritis	rs1186821	C	T	0.012688	0.00253287	25.09	5.6e-07	-0.0237422	0.0174453	0.17353
Coffee_type(ground+instant vs. other+decaff)	Rheumatoid arthritis	rs12243072	G	C	-0.0335645	0.00639026	27.59	1.5e-07	0.0336947	0.0467962	0.471507
Coffee_type(ground+instant vs. other+decaff)	Rheumatoid arthritis	rs13070166	T	A	-0.0133381	0.00280382	22.63	2.1e-06	-0.00949973	0.0169984	0.576257
Coffee_type(ground+instant vs. other+decaff)	Rheumatoid arthritis	rs13107325	C	T	0.0381804	0.00448261	72.55	1.5e-17	0.0443353	0.0610256	0.467531
Coffee_type(ground+instant vs. other+decaff)	Rheumatoid arthritis	rs13168133	C	T	0.0231732	0.00465064	24.83	6.6e-07	0.00342661	0.0274741	0.900744
Coffee_type(ground+instant vs. other+decaff)	Rheumatoid arthritis	rs1371487	G	A	-0.0120497	0.00257528	21.89	2.6e-06	0.00453357	0.0160157	0.777122
Coffee_type(ground+instant vs. other+decaff)	Rheumatoid arthritis	rs144084575	G	C	-0.0414362	0.00900701	21.16	4.2e-06	0.046291	0.0482668	0.337527
Coffee_type(ground+instant vs. other+decaff)	Rheumatoid arthritis	rs145736159	G	T	-0.035757	0.00777981	21.12	3.9e-06	-0.003039	0.0268408	0.909854
Coffee_type(ground+instant vs. other+decaff)	Rheumatoid arthritis	rs17458575	T	C	0.0482417	0.010022	23.17	1.5e-06	-0.0929474	0.143753	0.517906
Coffee_type(ground+instant vs. other+decaff)	Rheumatoid arthritis	rs2168733	C	G	-0.0115633	0.00251705	21.1	4.6e-06	0.0388324	0.0157939	0.0139444
Coffee_type(ground+instant vs. other+decaff)	Rheumatoid arthritis	rs2303933	A	G	-0.0111813	0.00239104	21.87	2.9e-06	-0.0104595	0.0151797	0.490795
Coffee_type(ground+instant vs. other+decaff)	Rheumatoid arthritis	rs2425052	A	C	0.0120364	0.00237596	25.66	4.1e-07	-0.038397	0.0141305	0.00658158
Coffee_type(ground+instant vs. other+decaff)	Rheumatoid arthritis	rs28472599	A	G	0.0268292	0.00572499	21.96	2.8e-06	-0.0598115	0.0449827	0.183631
Coffee_type(ground+instant vs. other+decaff)	Rheumatoid arthritis	rs3129152	A	C	0.0128466	0.00280371	20.99	4.5e-06	0.0588669	0.0182634	0.00126762
Coffee_type(ground+instant vs. other+decaff)	Rheumatoid arthritis	rs324015	T	C	-0.0134637	0.00277047	23.62	1.3e-06	-0.00552995	0.0156699	0.724162
Coffee_type(ground+instant vs. other+decaff)	Rheumatoid arthritis	rs34865100	A	G	0.0163234	0.00347541	22.06	2.4e-06	-0.0411676	0.0250919	0.100866
Coffee_type(ground+instant vs. other+decaff)	Rheumatoid arthritis	rs41499647	C	T	-0.0150421	0.00319133	22.22	2.3e-06	-0.00288451	0.0183905	0.875365
Coffee_type(ground+instant vs. other+decaff)	Rheumatoid arthritis	rs55969935	C	T	-0.0192886	0.00420906	21	4.7e-06	-0.0153244	0.0230536	0.506223
Coffee_type(ground+instant vs. other+decaff)	Rheumatoid arthritis	rs597944	C	G	0.0139589	0.00299455	21.73	3.1e-06	0.00247016	0.0166517	0.882073
Coffee_type(ground+instant vs. other+decaff)	Rheumatoid arthritis	rs62196415	G	A	0.016847	0.00367174	21.05	4.3e-06	-0.0146592	0.0256852	0.568188
Coffee_type(ground+instant vs. other+decaff)	Rheumatoid arthritis	rs6736835	C	A	-0.0222796	0.00474569	22.04	2.6e-06	-0.0116238	0.0348658	0.738843
Coffee_type(ground+instant vs. other+decaff)	Rheumatoid arthritis	rs6921468	T	C	0.0152269	0.00295624	26.53	2.9e-07	0.0267038	0.0195747	0.172504
Coffee_type(ground+instant vs. other+decaff)	Rheumatoid arthritis	rs73492933	G	A	0.0308157	0.00607283	25.75	3.8e-07	0.0694617	0.0489288	0.15571
Coffee_type(ground+instant vs. other+decaff)	Rheumatoid arthritis	rs754421	A	C	0.0124644	0.00248748	25.11	6.2e-07	0.000317347	0.0144582	0.982488
Coffee_type(ground+instant vs. other+decaff)	Rheumatoid arthritis	rs76052027	T	C	0.0293822	0.0063859	21.17	4.5e-06	0.0877839	0.0517022	0.0895324
Coffee_type(ground+instant vs. other+decaff)	Rheumatoid arthritis	rs867328	T	A	-0.018639	0.00345396	29.12	6.3e-08	0.0213468	0.0189353	0.259593
Coffee_type(ground+instant vs. other+decaff)	Rheumatoid arthritis	rs9912348	C	T	0.0123174	0.00251093	24.06	9.8e-07	-0.00830897	0.0153199	0.587566
Cups of coffee per day	Rheumatoid arthritis	rs10193706	A	C	-0.0112766	0.00211173	28.52	1.1e-07	-0.00816474	0.0150573	0.58765
Cups of coffee per day	Rheumatoid arthritis	rs10224022	C	T	0.0105601	0.0021472	24.19	1.2e-06	-0.030181	0.0141096	0.0324332
Cups of coffee per day	Rheumatoid arthritis	rs1057868	C	T	-0.0290606	0.00232079	156.8	5.1e-36	0.0316715	0.0143216	0.0270047
Cups of coffee per day	Rheumatoid arthritis	rs10744299	C	T	-0.0120372	0.0024684	23.78	8.8e-07	0.0140082	0.0170638	0.411688
Cups of coffee per day	Rheumatoid arthritis	rs10871777	A	G	-0.0246756	0.00247061	99.75	1.9e-23	0.0113119	0.017958	0.528754
Cups of coffee per day	Rheumatoid arthritis	rs10992783	C	T	0.011181	0.002132	27.5	1.6e-07	0.0164844	0.0145108	0.255952
Cups of coffee per day	Rheumatoid arthritis	rs10997940	C	T	0.0111263	0.00214312	26.95	2.4e-07	0.0279851	0.0140851	0.0469386
Cups of coffee per day	Rheumatoid arthritis	rs11060255	G	A	-0.0115506	0.00211568	29.81	3e-08	-4.42419e-06	0.0140564	0.999749
Cups of coffee per day	Rheumatoid arthritis	rs11127048	G	A	-0.0219176	0.00218876	100.27	2.7e-23	-0.0141823	0.0145565	0.329913
Cups of coffee per day	Rheumatoid arthritis	rs11139656	G	A	-0.0120499	0.00237757	25.69	4.3e-07	-0.0115602	0.0178263	0.516669
Cups of coffee per day	Rheumatoid arthritis	rs11236225	A	G	0.013594	0.00265928	26.13	2.6e-07	-0.00549657	0.017374	0.751723
Cups of coffee per day	Rheumatoid arthritis	rs115109216	C	G	0.0274332	0.00460165	35.54	2.4e-09	-0.0935862	0.04794	0.0509202
Cups of coffee per day	Rheumatoid arthritis	rs1153598	A	G	-0.0150553	0.00306468	24.13	9.2e-07	-0.00198421	0.0207083	0.923666
Cups of coffee per day	Rheumatoid arthritis	rs115942789	A	G	-0.0287498	0.00623863	21.24	4.9e-06	0.0626645	0.0369462	0.0898669
Cups of coffee per day	Rheumatoid arthritis	rs11716326	G	A	0.0129693	0.00267622	23.48	1.1e-06	0.0504834	0.0172051	0.00334395
Cups of coffee per day	Rheumatoid arthritis	rs117810762	G	A	-0.0464751	0.00804133	33.4	8.3e-09	-0.067823	0.0749245	0.36535
Cups of coffee per day	Rheumatoid arthritis	rs117968677	G	A	0.0450128	0.00714962	39.64	2e-10	-0.0281823	0.038468	0.463793
Cups of coffee per day	Rheumatoid arthritis	rs12322545	G	A	0.0149176	0.00295136	25.55	5.6e-07	-0.0309423	0.0211851	0.144133
Cups of coffee per day	Rheumatoid arthritis	rs12514566	G	A	0.0146071	0.00221837	43.36	5.1e-11	-0.0101418	0.0165075	0.538968
Cups of coffee per day	Rheumatoid arthritis	rs12989746	G	T	-0.0122192	0.00242167	25.46	3.1e-07	-0.0318479	0.0159191	0.0454349
Cups of coffee per day	Rheumatoid arthritis	rs13054099	T	C	0.0155424	0.00238679	42.4	6.9e-11	-0.0455132	0.0169705	0.00732066
Cups of coffee per day	Rheumatoid arthritis	rs13166120	G	A	-0.0182613	0.00288177	40.16	1.4e-10	0.0218231	0.0216434	0.31331
Cups of coffee per day	Rheumatoid arthritis	rs13387090	G	T	0.0250305	0.0028048	79.64	3.5e-19	-0.0152179	0.0189618	0.42223
Cups of coffee per day	Rheumatoid arthritis	rs139512297	G	T	0.0443294	0.00973121	20.75	4.6e-06	0.0822341	0.0593651	0.165983
Cups of coffee per day	Rheumatoid arthritis	rs142649516	C	A	0.0666819	0.0125631	28.17	1.1e-07	0.0449851	0.050578	0.373777
Cups of coffee per day	Rheumatoid arthritis	rs1467914	A	G	0.0163447	0.00302262	29.24	5.6e-08	0.0064207	0.0193819	0.740437
Cups of coffee per day	Rheumatoid arthritis	rs1487441	G	A	-0.0120743	0.00210708	32.84	9.6e-09	0.00304555	0.0139946	0.827722
Cups of coffee per day	Rheumatoid arthritis	rs150962310	G	A	0.0662876	0.0146511	20.47	4.3e-06	-0.0919056	0.0350353	0.00871004
Cups of coffee per day	Rheumatoid arthritis	rs1533434	A	G	-0.00987747	0.00211867	21.74	4.2e-06	-0.00537026	0.0143755	0.708724
Cups of coffee per day	Rheumatoid arthritis	rs16826524	C	T	0.0116155	0.00251865	21.27	3.5e-06	-0.00812466	0.0162137	0.616303
Cups of coffee per day	Rheumatoid arthritis	rs17144566	C	T	0.0140843	0.00264416	28.37	4.3e-08	-0.019583	0.0201424	0.330935
Cups of coffee per day	Rheumatoid arthritis	rs17565749	C	G	-0.0103498	0.00223736	21.4	3.3e-06	0.000330532	0.0165837	0.984098
Cups of coffee per day	Rheumatoid arthritis	rs17687539	A	G	0.0137324	0.00258458	28.23	1.2e-07	0.0144671	0.0182953	0.429086
Cups of coffee per day	Rheumatoid arthritis	rs184120359	G	A	-0.0178433	0.00379192	22.14	2.4e-06	0.0432574	0.0254757	0.0895097
Cups of coffee per day	Rheumatoid arthritis	rs1870107	T	C	0.0110436	0.00211104	27.37	1.3e-07	0.0107823	0.0140248	0.442012
Cups of coffee per day	Rheumatoid arthritis	rs1942965	T	C	0.00985445	0.00210672	21.88	2.7e-06	0.00381721	0.0143121	0.789691
Cups of coffee per day	Rheumatoid arthritis	rs210917	A	G	0.0126085	0.00269115	21.95	3.3e-06	0.00806907	0.0171471	0.637942
Cups of coffee per day	Rheumatoid arthritis	rs211081	C	T	-0.00987065	0.00211288	21.82	2.8e-06	-0.0372732	0.0140269	0.00787771
Cups of coffee per day	Rheumatoid arthritis	rs2189234	T	G	-0.0133307	0.00215787	38.16	4.6e-10	0.0246377	0.0144296	0.0877405
Cups of coffee per day	Rheumatoid arthritis	rs2231142	G	T	0.0251879	0.00329918	58.29	1.2e-14	0.0189203	0.0268654	0.48127
Cups of coffee per day	Rheumatoid arthritis	rs2251648	A	T	-0.011315	0.00218167	26.9	2e-07	0.000823274	0.0143875	0.954369
Cups of coffee per day	Rheumatoid arthritis	rs245771	G	T	-0.0106166	0.00226971	21.88	3e-06	0.0184102	0.0145428	0.205536
Cups of coffee per day	Rheumatoid arthritis	rs2465037	C	A	0.0163951	0.00222239	54.42	2.9e-13	-0.025033	0.0153922	0.103876
Cups of coffee per day	Rheumatoid arthritis	rs2472297	C	T	-0.0685684	0.00238049	829.69	1.5e-182	-0.0137641	0.0162489	0.396949
Cups of coffee per day	Rheumatoid arthritis	rs2613458	A	C	-0.0114678	0.00235198	23.77	6.6e-07	-0.00791964	0.0146401	0.588539
Cups of coffee per day	Rheumatoid arthritis	rs2763981	T	A	0.013913	0.00222488	39.1	2.3e-10	-0.0510705	0.0160514	0.00146416
Cups of coffee per day	Rheumatoid arthritis	rs28490963	G	A	-0.0194606	0.00404236	23.18	2.6e-06	0.0130953	0.0308432	0.671146
Cups of coffee per day	Rheumatoid arthritis	rs28637922	G	T	-0.0109699	0.00223497	24.09	6e-07	0.00752461	0.0147461	0.609856
Cups of coffee per day	Rheumatoid arthritis	rs329122	G	A	0.0122708	0.00212875	33.23	7.3e-09	-0.00996169	0.0141615	0.481786
Cups of coffee per day	Rheumatoid arthritis	rs34060476	A	G	-0.0309338	0.00308455	100.57	1.6e-23	-0.0150748	0.0206372	0.465103
Cups of coffee per day	Rheumatoid arthritis	rs34276507	G	A	-0.0109812	0.00222416	24.38	7.9e-07	-0.00389185	0.0148706	0.79354
Cups of coffee per day	Rheumatoid arthritis	rs34281672	C	T	0.0114594	0.00217647	27.72	6.5e-08	-0.0345661	0.0149693	0.0209358
Cups of coffee per day	Rheumatoid arthritis	rs3829087	G	C	-0.0142189	0.00265033	28.78	5e-08	0.0187816	0.020869	0.368132
Cups of coffee per day	Rheumatoid arthritis	rs3857599	C	A	-0.0140978	0.0028455	24.55	5.5e-07	-0.0116683	0.0176304	0.508081
Cups of coffee per day	Rheumatoid arthritis	rs4244225	A	G	-0.0150734	0.00327222	21.22	3.6e-06	0.0607219	0.0268244	0.0235939
Cups of coffee per day	Rheumatoid arthritis	rs4410790	T	C	-0.0568791	0.00217711	682.57	1.1e-150	0.0202543	0.0148305	0.172027
Cups of coffee per day	Rheumatoid arthritis	rs4420190	T	C	0.0115295	0.0024855	21.52	3.8e-06	0.0304797	0.0153513	0.0470901
Cups of coffee per day	Rheumatoid arthritis	rs4577206	C	T	-0.0160082	0.00339051	22.29	1.6e-06	-0.0543707	0.0203548	0.00755927
Cups of coffee per day	Rheumatoid arthritis	rs4615895	G	A	-0.0147976	0.00240255	37.93	5.8e-10	0.00240182	0.016719	0.885771
Cups of coffee per day	Rheumatoid arthritis	rs4660846	C	T	-0.0107363	0.00223224	23.13	1e-06	-0.00452468	0.0150974	0.764406
Cups of coffee per day	Rheumatoid arthritis	rs4860734	G	A	-0.0111891	0.00235532	22.57	2.1e-06	-0.00598385	0.0157222	0.703501
Cups of coffee per day	Rheumatoid arthritis	rs4925114	A	G	-0.0141622	0.00221785	40.78	2e-10	0.00593098	0.0147167	0.686942
Cups of coffee per day	Rheumatoid arthritis	rs4937720	C	G	0.0110185	0.00223934	24.21	1e-06	0.000211754	0.0160813	0.989494
Cups of coffee per day	Rheumatoid arthritis	rs538228448	T	A	0.0601337	0.00883703	46.3	2.2e-11	0.0259707	0.0843549	0.758178
Cups of coffee per day	Rheumatoid arthritis	rs547462544	T	C	-0.0385645	0.00845338	20.81	3.3e-06	0.0754469	0.0674841	0.263569
Cups of coffee per day	Rheumatoid arthritis	rs55780162	A	G	-0.0102109	0.00215804	22.39	3e-06	-0.011931	0.014644	0.415223
Cups of coffee per day	Rheumatoid arthritis	rs56113850	T	C	-0.0186901	0.00212407	77.43	8.2e-19	0.0209206	0.0144124	0.146622
Cups of coffee per day	Rheumatoid arthritis	rs56349356	G	A	0.037028	0.00764983	23.43	1.5e-06	0.0335028	0.0472207	0.478018
Cups of coffee per day	Rheumatoid arthritis	rs574367	G	T	-0.0159501	0.00257628	38.33	3.3e-10	-0.00450588	0.0181316	0.80374
Cups of coffee per day	Rheumatoid arthritis	rs57918684	G	A	-0.0152717	0.00291083	27.53	1.5e-07	0.00187718	0.0160476	0.906879
Cups of coffee per day	Rheumatoid arthritis	rs58115360	C	T	0.0116574	0.00231688	25.32	4.8e-07	0.00659558	0.0147442	0.654635
Cups of coffee per day	Rheumatoid arthritis	rs6030315	C	A	0.0110703	0.00214945	26.53	2.5e-07	-0.000555627	0.0140378	0.968427
Cups of coffee per day	Rheumatoid arthritis	rs6062357	C	T	-0.0147077	0.00213797	47.32	4e-12	0.0143635	0.0150945	0.341312
Cups of coffee per day	Rheumatoid arthritis	rs6063085	A	C	-0.0147547	0.00216986	46.24	6.7e-12	-0.0205698	0.0146892	0.161415
Cups of coffee per day	Rheumatoid arthritis	rs62256289	C	T	-0.0103203	0.00221866	21.64	4.2e-06	-0.0194567	0.0150641	0.196497
Cups of coffee per day	Rheumatoid arthritis	rs6227	C	T	0.013657	0.00224289	37.08	1.4e-09	-0.00287671	0.0158018	0.855544
Cups of coffee per day	Rheumatoid arthritis	rs627933	A	G	0.0127799	0.00226291	31.89	1.1e-08	-0.0175226	0.0146352	0.231193
Cups of coffee per day	Rheumatoid arthritis	rs630194	T	C	0.012602	0.00220901	32.54	9.8e-09	0.00355589	0.0144245	0.805281
Cups of coffee per day	Rheumatoid arthritis	rs6595449	A	C	0.0103892	0.00212452	23.91	1.3e-06	-0.0143397	0.0141329	0.310281
Cups of coffee per day	Rheumatoid arthritis	rs66475668	T	C	-0.0194134	0.0039528	24.12	1.1e-06	0.0460418	0.0248746	0.0641756
Cups of coffee per day	Rheumatoid arthritis	rs6695123	T	C	0.0117975	0.00219976	28.76	7.5e-08	0.013683	0.0147393	0.353235
Cups of coffee per day	Rheumatoid arthritis	rs6733007	C	T	-0.0109153	0.00224793	23.58	1.3e-06	0.00432268	0.0160792	0.788056
Cups of coffee per day	Rheumatoid arthritis	rs7016815	T	G	0.0111554	0.00244801	20.77	4.4e-06	0.0330884	0.0174105	0.0573694
Cups of coffee per day	Rheumatoid arthritis	rs7198453	G	A	0.0107752	0.00217532	24.54	8.4e-07	-0.0132433	0.0147818	0.370296
Cups of coffee per day	Rheumatoid arthritis	rs7209484	T	C	0.0156335	0.0024658	40.2	1.9e-10	-0.0423641	0.0177416	0.0169477
Cups of coffee per day	Rheumatoid arthritis	rs730632	C	T	-0.0128078	0.00276927	21.39	4.3e-06	0.0225182	0.0204561	0.27098
Cups of coffee per day	Rheumatoid arthritis	rs7306710	T	C	0.0099753	0.00211506	22.24	2.4e-06	-0.0141689	0.0140796	0.314251
Cups of coffee per day	Rheumatoid arthritis	rs73075167	A	T	0.0231791	0.00317322	53.36	3.7e-13	-0.0287847	0.0223221	0.19722
Cups of coffee per day	Rheumatoid arthritis	rs74359090	T	C	-0.0363341	0.00753194	23.27	1.3e-06	0.026853	0.026519	0.311253
Cups of coffee per day	Rheumatoid arthritis	rs74692183	C	T	0.0270169	0.00531682	25.82	3.9e-07	0.00568604	0.0318277	0.858212
Cups of coffee per day	Rheumatoid arthritis	rs7502307	C	G	-0.0148724	0.00264103	31.71	2.1e-08	-0.00818372	0.016167	0.612717
Cups of coffee per day	Rheumatoid arthritis	rs75347775	G	A	-0.0146425	0.00244212	35.95	1.4e-09	-0.0289364	0.0161184	0.0726156
Cups of coffee per day	Rheumatoid arthritis	rs76881016	A	G	-0.0207512	0.0040615	26.1	3e-07	-0.00505709	0.0396709	0.898564
Cups of coffee per day	Rheumatoid arthritis	rs7733412	C	T	-0.0129553	0.00264855	23.93	1.4e-06	-0.0179415	0.0182648	0.325952
Cups of coffee per day	Rheumatoid arthritis	rs7736449	G	A	0.0184369	0.00340481	29.32	5.4e-08	-0.0309651	0.0251184	0.217664
Cups of coffee per day	Rheumatoid arthritis	rs7774229	G	A	0.0203096	0.00401535	25.58	5.2e-07	0.0165478	0.0229548	0.470979
Cups of coffee per day	Rheumatoid arthritis	rs78267637	C	G	0.0263716	0.00558437	22.3	1.5e-06	-0.0133916	0.0298756	0.653975
Cups of coffee per day	Rheumatoid arthritis	rs787498	C	T	0.0132641	0.00261949	25.64	3.1e-07	-0.0172279	0.0164941	0.296259
Cups of coffee per day	Rheumatoid arthritis	rs7991723	C	T	-0.0110762	0.00223803	24.49	6.8e-07	0.00239226	0.0152297	0.875183
Cups of coffee per day	Rheumatoid arthritis	rs79931841	G	C	-0.0188006	0.00411968	20.83	4.7e-06	-0.00497235	0.0299734	0.868242
Cups of coffee per day	Rheumatoid arthritis	rs7998265	C	T	0.0121108	0.00230485	27.61	1.6e-07	-0.0211323	0.0162346	0.193027
Cups of coffee per day	Rheumatoid arthritis	rs8056750	C	T	-0.0140255	0.00225709	38.61	5.8e-10	0.01511	0.014327	0.291586
Cups of coffee per day	Rheumatoid arthritis	rs830355	T	C	-0.0161424	0.00332771	23.53	1.3e-06	-0.0172559	0.019793	0.383308
Cups of coffee per day	Rheumatoid arthritis	rs874573	A	T	-0.0136508	0.00246795	30.59	2.7e-08	0.00725438	0.0165056	0.66029
Cups of coffee per day	Rheumatoid arthritis	rs907188	G	T	0.0137319	0.0028636	23	1.9e-06	-0.00732483	0.0160068	0.647235
Cups of coffee per day	Rheumatoid arthritis	rs9296406	T	C	-0.0109191	0.0021055	26.89	2.8e-07	0.0127834	0.0141441	0.366103
Cups of coffee per day	Rheumatoid arthritis	rs9398171	C	T	-0.0128985	0.00231613	31.01	1.8e-08	0.000518983	0.014512	0.971472
Cups of coffee per day	Rheumatoid arthritis	rs9650210	C	A	-0.0170007	0.00332363	26.16	3.5e-07	0.00435804	0.0204254	0.831043
Cups of coffee per day	Rheumatoid arthritis	rs9728268	T	C	-0.0111534	0.00241149	21.39	3.8e-06	0.00853599	0.0169907	0.615392
Cups of coffee per day	Rheumatoid arthritis	rs9940128	G	A	-0.0209822	0.00212394	97.59	2.8e-23	0.0350677	0.0141567	0.0132452
Cups of tea per day	Rheumatoid arthritis	rs10069890	A	G	-0.0108473	0.00224044	23.44	1.2e-06	0.0329513	0.0156479	0.0352217
Cups of tea per day	Rheumatoid arthritis	rs10070497	A	G	-0.0167039	0.00348153	23.02	2.1e-06	0.00667441	0.024767	0.787553
Cups of tea per day	Rheumatoid arthritis	rs10082992	C	A	0.0129339	0.00244948	27.88	1.7e-07	0.0153232	0.0162591	0.345969
Cups of tea per day	Rheumatoid arthritis	rs1009950	G	T	-0.0109417	0.00214115	26.11	2.7e-07	-0.0210601	0.0145547	0.147906
Cups of tea per day	Rheumatoid arthritis	rs1020111	G	A	-0.0109121	0.00210899	26.77	2.3e-07	0.0123003	0.0141402	0.384363
Cups of tea per day	Rheumatoid arthritis	rs10267687	C	A	-0.0183177	0.00386969	22.41	2.7e-06	0.0488478	0.029712	0.100167
Cups of tea per day	Rheumatoid arthritis	rs10281069	C	T	0.0110162	0.0020963	27.62	2.1e-07	0.0145973	0.0141219	0.301292
Cups of tea per day	Rheumatoid arthritis	rs10736151	G	A	0.0111151	0.00224905	24.42	8.8e-07	0.00664435	0.0143964	0.64442
Cups of tea per day	Rheumatoid arthritis	rs10741694	T	C	-0.0154204	0.00217077	50.46	7.7e-13	-0.00783847	0.0158884	0.621769
Cups of tea per day	Rheumatoid arthritis	rs10752269	G	A	0.0123854	0.00209706	34.88	4.4e-09	0.0167679	0.0146306	0.251761
Cups of tea per day	Rheumatoid arthritis	rs10764990	G	A	0.0130913	0.00214579	37.22	9.9e-10	0.0166405	0.0140437	0.236054
Cups of tea per day	Rheumatoid arthritis	rs10774897	A	G	-0.0104077	0.00211243	24.27	9.5e-07	-0.000774947	0.0140485	0.956009
Cups of tea per day	Rheumatoid arthritis	rs10781197	G	T	-0.0112794	0.00236401	22.77	2.3e-06	0.00919598	0.0162454	0.571348
Cups of tea per day	Rheumatoid arthritis	rs10783857	G	A	-0.0115477	0.00242339	22.71	2.2e-06	-0.0110181	0.0155309	0.478056
Cups of tea per day	Rheumatoid arthritis	rs10846378	T	G	0.010314	0.00212245	23.61	1.5e-06	-0.0128306	0.0149958	0.392211
Cups of tea per day	Rheumatoid arthritis	rs111285082	G	A	0.0217065	0.00465214	21.77	3.3e-06	-0.00171003	0.0400794	0.965968
Cups of tea per day	Rheumatoid arthritis	rs11613633	C	A	-0.0166777	0.00291785	32.67	1.2e-08	-0.0201413	0.0181135	0.26616
Cups of tea per day	Rheumatoid arthritis	rs11657857	G	A	-0.0144493	0.00295844	23.85	8.7e-07	-0.0303164	0.0189665	0.109949
Cups of tea per day	Rheumatoid arthritis	rs11752836	A	G	-0.0109387	0.0021086	26.91	1.8e-07	-0.0263234	0.0143357	0.0663269
Cups of tea per day	Rheumatoid arthritis	rs11766167	A	G	-0.00996185	0.0021107	22.28	1.8e-06	0.00233315	0.0140535	0.868142
Cups of tea per day	Rheumatoid arthritis	rs117826297	T	G	-0.0231762	0.00503733	21.17	3.9e-06	0.0915013	0.0368596	0.0130491
Cups of tea per day	Rheumatoid arthritis	rs12067901	T	A	0.0106457	0.00216546	24.17	1.1e-06	0.0120648	0.0150688	0.423335
Cups of tea per day	Rheumatoid arthritis	rs12127737	G	A	0.0128705	0.00251419	26.21	1.9e-07	0.00465061	0.0161434	0.773284
Cups of tea per day	Rheumatoid arthritis	rs12232110	G	A	-0.0129658	0.00268328	23.35	1.3e-06	-0.00431111	0.0210179	0.837481
Cups of tea per day	Rheumatoid arthritis	rs12256016	A	G	-0.0120036	0.00240039	25.01	4.2e-07	0.0122074	0.0179191	0.495714
Cups of tea per day	Rheumatoid arthritis	rs12295734	G	C	0.0127097	0.00229997	30.54	3e-08	-0.0283086	0.0153924	0.0658961
Cups of tea per day	Rheumatoid arthritis	rs12325187	C	G	0.0141191	0.00239297	34.81	3.5e-09	-0.0311239	0.0152194	0.0408536
Cups of tea per day	Rheumatoid arthritis	rs12380863	T	G	-0.010953	0.0022051	24.67	6.3e-07	-0.0104712	0.0151319	0.488942
Cups of tea per day	Rheumatoid arthritis	rs12446615	A	G	0.0110982	0.00210684	27.75	1.5e-07	-0.0186617	0.0143258	0.192691
Cups of tea per day	Rheumatoid arthritis	rs12504877	T	G	0.0115965	0.00213648	29.46	8.4e-08	-0.0339233	0.0142387	0.0171969
Cups of tea per day	Rheumatoid arthritis	rs12591786	C	T	0.0190319	0.00291158	42.73	5.8e-11	0.0228329	0.0236186	0.333678
Cups of tea per day	Rheumatoid arthritis	rs12752825	A	G	0.0114295	0.0022269	26.34	3.4e-07	0.0407156	0.014265	0.004314
Cups of tea per day	Rheumatoid arthritis	rs1285244	A	G	-0.0100753	0.00210475	22.91	2e-06	0.047212	0.0140597	0.000785199
Cups of tea per day	Rheumatoid arthritis	rs12997185	A	T	-0.0116091	0.00220804	27.64	1.1e-07	-0.00635089	0.0164389	0.699251
Cups of tea per day	Rheumatoid arthritis	rs1326529	C	G	0.0183732	0.00371089	24.51	7.1e-07	-0.00964138	0.0239423	0.687174
Cups of tea per day	Rheumatoid arthritis	rs13316505	C	T	-0.0187427	0.00408594	21.04	3e-06	0.0074866	0.025323	0.767501
Cups of tea per day	Rheumatoid arthritis	rs1394094	A	T	-0.0108831	0.00218397	24.83	7.2e-07	-0.00288989	0.0168392	0.863739
Cups of tea per day	Rheumatoid arthritis	rs1421488	G	A	-0.0097123	0.00216124	20.19	4.1e-06	-0.0193279	0.0141456	0.171828
Cups of tea per day	Rheumatoid arthritis	rs1433071	T	G	0.0107675	0.00210977	26.05	4.1e-07	-0.0217448	0.0141636	0.124718
Cups of tea per day	Rheumatoid arthritis	rs144771051	A	G	-0.0376247	0.00818686	21.12	4.1e-06	0.110327	0.102719	0.282794
Cups of tea per day	Rheumatoid arthritis	rs1453548	T	A	0.0131537	0.00222508	34.95	3.1e-09	-0.00479881	0.0148911	0.747255
Cups of tea per day	Rheumatoid arthritis	rs149805207	A	G	0.0769244	0.012373	38.65	3.2e-10	0.0483837	0.0506603	0.339546
Cups of tea per day	Rheumatoid arthritis	rs167108	G	A	0.0105022	0.00219625	22.87	2.4e-06	-0.014402	0.0144211	0.317953
Cups of tea per day	Rheumatoid arthritis	rs16855175	G	A	0.0333529	0.00738539	20.39	4.6e-06	0.0535849	0.0365529	0.142661
Cups of tea per day	Rheumatoid arthritis	rs169364	C	T	-0.0168492	0.00252786	44.43	2.8e-11	0.0453374	0.0165384	0.00611899
Cups of tea per day	Rheumatoid arthritis	rs170768	C	T	0.0164374	0.00214728	58.6	2e-14	-0.00913004	0.014521	0.529515
Cups of tea per day	Rheumatoid arthritis	rs17280180	C	G	-0.0111025	0.00212957	27.18	2e-07	-0.00568063	0.0151778	0.708202
Cups of tea per day	Rheumatoid arthritis	rs17670483	T	C	-0.0112724	0.00239903	22.08	3e-06	-0.00558539	0.0157516	0.722895
Cups of tea per day	Rheumatoid arthritis	rs17685	G	A	-0.0219932	0.0023358	88.66	1.3e-20	0.0318238	0.0144032	0.02714
Cups of tea per day	Rheumatoid arthritis	rs187328	T	C	-0.0230039	0.00282613	66.26	3.7e-16	0.0255685	0.0251779	0.309861
Cups of tea per day	Rheumatoid arthritis	rs1901571	C	T	0.00974085	0.00212178	21.08	3.4e-06	0.00312876	0.014244	0.82614
Cups of tea per day	Rheumatoid arthritis	rs1941356	C	T	0.0116281	0.00218469	28.33	5.9e-08	-0.00756859	0.0140876	0.591093
Cups of tea per day	Rheumatoid arthritis	rs2083292	T	C	-0.0601657	0.0128429	21.95	2.4e-06	-0.0564104	0.201096	0.779083
Cups of tea per day	Rheumatoid arthritis	rs21126	G	A	-0.0127662	0.00211847	36.31	2e-09	-0.0228675	0.0144241	0.112882
Cups of tea per day	Rheumatoid arthritis	rs2117137	A	G	-0.0146544	0.00213156	47.27	6.3e-12	-0.0117238	0.0140805	0.405057
Cups of tea per day	Rheumatoid arthritis	rs2207055	C	A	-0.0107073	0.0021918	23.86	1.1e-06	0.0215191	0.0148972	0.148596
Cups of tea per day	Rheumatoid arthritis	rs2231142	G	T	0.0261759	0.00329373	63.16	1.8e-15	0.0189203	0.0268654	0.48127
Cups of tea per day	Rheumatoid arthritis	rs2234233	G	A	-0.0128569	0.00279788	21.12	4.8e-06	0.0128781	0.0189489	0.496744
Cups of tea per day	Rheumatoid arthritis	rs2251012	T	C	0.00956757	0.00210662	20.63	4.4e-06	0.000521617	0.0141472	0.970588
Cups of tea per day	Rheumatoid arthritis	rs2273447	A	T	-0.0165222	0.00260399	40.26	2.1e-10	-0.00849545	0.0205445	0.67923
Cups of tea per day	Rheumatoid arthritis	rs2279844	G	A	0.0110307	0.00216349	26	3.4e-07	-0.0521721	0.0145831	0.000346817
Cups of tea per day	Rheumatoid arthritis	rs2315025	C	T	-0.0150955	0.00222158	46.17	1.2e-11	0.0303562	0.016281	0.0622487
Cups of tea per day	Rheumatoid arthritis	rs2406678	T	C	-0.0100459	0.00210561	22.76	1.5e-06	0.00951442	0.0140567	0.498494
Cups of tea per day	Rheumatoid arthritis	rs2465018	G	A	-0.0214869	0.00250519	73.56	1e-17	-0.0365114	0.0180603	0.0432136
Cups of tea per day	Rheumatoid arthritis	rs2472297	C	T	-0.0517549	0.00237716	474.01	1.4e-104	-0.0137641	0.0162489	0.396949
Cups of tea per day	Rheumatoid arthritis	rs2645929	A	G	0.0147417	0.00268806	30.08	6.4e-08	0.00468456	0.0197386	0.812401
Cups of tea per day	Rheumatoid arthritis	rs2678228	G	T	-0.0102408	0.00210303	23.71	1e-06	-0.0152193	0.0140047	0.27716
Cups of tea per day	Rheumatoid arthritis	rs2839188	C	T	-0.0104274	0.00216189	23.26	1.4e-06	-0.0046357	0.014249	0.744927
Cups of tea per day	Rheumatoid arthritis	rs28564704	T	C	0.0138306	0.00258473	28.63	9.9e-08	-0.0148434	0.0184571	0.421276
Cups of tea per day	Rheumatoid arthritis	rs28587061	C	T	-0.0115495	0.00232091	24.76	9.6e-07	-0.0185333	0.0167661	0.268983
Cups of tea per day	Rheumatoid arthritis	rs2940806	T	C	0.0110066	0.00211373	27.11	2.3e-07	0.00380001	0.0140964	0.787488
Cups of tea per day	Rheumatoid arthritis	rs2958718	C	T	0.0143767	0.00248081	33.58	5.9e-09	-0.0334869	0.0170142	0.0490479
Cups of tea per day	Rheumatoid arthritis	rs301754	C	T	-0.0154417	0.00293085	27.76	1.5e-07	0.0290237	0.0206508	0.159888
Cups of tea per day	Rheumatoid arthritis	rs3132294	T	C	-0.0119654	0.00249067	23.08	1.2e-06	0.0342669	0.0166393	0.0394557
Cups of tea per day	Rheumatoid arthritis	rs34068332	C	T	0.01008	0.0021774	21.43	2.4e-06	-0.0237729	0.0148755	0.110015
Cups of tea per day	Rheumatoid arthritis	rs34562238	C	T	0.0137765	0.00245782	31.42	2e-08	-0.00793295	0.0154114	0.606732
Cups of tea per day	Rheumatoid arthritis	rs34619	G	A	-0.0112617	0.00211365	28.39	5.7e-08	-0.00522946	0.0142155	0.71297
Cups of tea per day	Rheumatoid arthritis	rs34940743	A	G	-0.0129371	0.00219485	34.74	4.9e-09	0.0022209	0.0146305	0.879346
Cups of tea per day	Rheumatoid arthritis	rs35596618	A	G	0.0173544	0.0036819	22.22	1.8e-06	-0.0129959	0.0193278	0.501335
Cups of tea per day	Rheumatoid arthritis	rs36018044	A	G	0.0122572	0.00259778	22.26	4.7e-06	-0.00251603	0.018073	0.88928
Cups of tea per day	Rheumatoid arthritis	rs36181279	T	G	0.0177614	0.0038517	21.26	2.7e-06	-0.0170058	0.0199912	0.394957
Cups of tea per day	Rheumatoid arthritis	rs372561	G	A	-0.0137099	0.00267231	26.32	3.4e-07	0.0044775	0.0203443	0.825804
Cups of tea per day	Rheumatoid arthritis	rs3745607	C	T	0.0117579	0.0021679	29.42	5.5e-08	-0.00296122	0.01412	0.833887
Cups of tea per day	Rheumatoid arthritis	rs4410790	T	C	-0.0384415	0.0021744	312.55	2.2e-69	0.0202543	0.0148305	0.172027
Cups of tea per day	Rheumatoid arthritis	rs4411894	G	A	0.0105468	0.00209348	25.38	4.2e-07	-0.00670369	0.0140843	0.634096
Cups of tea per day	Rheumatoid arthritis	rs4418728	G	T	0.0119409	0.00210471	32.19	1.1e-08	-0.034283	0.0140182	0.0144611
Cups of tea per day	Rheumatoid arthritis	rs4468472	T	C	-0.0102228	0.00214375	22.74	2.1e-06	-0.0245619	0.0143369	0.0866762
Cups of tea per day	Rheumatoid arthritis	rs4721671	C	G	-0.0123914	0.0023223	28.47	1.2e-07	0.00771431	0.0162188	0.634331
Cups of tea per day	Rheumatoid arthritis	rs4817505	T	C	-0.0138791	0.00215377	41.53	1.6e-10	-0.00583128	0.0141778	0.680856
Cups of tea per day	Rheumatoid arthritis	rs4837675	G	C	-0.0132509	0.00245022	29.25	5.3e-08	0.0167583	0.0168035	0.318614
Cups of tea per day	Rheumatoid arthritis	rs4855406	C	A	-0.0120786	0.00218928	30.44	4.5e-08	0.014938	0.0143038	0.29633
Cups of tea per day	Rheumatoid arthritis	rs4862411	T	C	-0.0124475	0.00247667	25.26	6.2e-07	-0.0412444	0.0164358	0.0120929
Cups of tea per day	Rheumatoid arthritis	rs56019762	G	A	0.0110442	0.00238383	21.46	3.5e-06	0.0188143	0.0182687	0.303073
Cups of tea per day	Rheumatoid arthritis	rs56348300	C	G	-0.016745	0.0027012	38.43	3.9e-10	0.000980049	0.0209126	0.962622
Cups of tea per day	Rheumatoid arthritis	rs57462170	G	A	-0.020364	0.00337004	36.51	1e-09	-0.0182915	0.0201072	0.362983
Cups of tea per day	Rheumatoid arthritis	rs57631352	A	G	0.0137484	0.00229623	35.85	2e-09	-0.000566331	0.0148423	0.969563
Cups of tea per day	Rheumatoid arthritis	rs58670065	A	T	-0.0194678	0.00410003	22.55	2.2e-06	-0.0201935	0.0268946	0.452751
Cups of tea per day	Rheumatoid arthritis	rs6033239	G	T	0.0128219	0.00218202	34.53	7.1e-09	-0.00642129	0.0144355	0.656446
Cups of tea per day	Rheumatoid arthritis	rs603826	A	C	-0.0112124	0.00216998	26.7	1.7e-07	0.0088184	0.0146443	0.547059
Cups of tea per day	Rheumatoid arthritis	rs62092408	G	A	-0.015058	0.002697	31.17	2.1e-08	-0.0143378	0.0213005	0.500871
Cups of tea per day	Rheumatoid arthritis	rs6265	C	T	0.0133902	0.00267872	24.99	5.6e-07	-0.00266086	0.0192823	0.890245
Cups of tea per day	Rheumatoid arthritis	rs6462899	T	A	-0.012388	0.00216649	32.7	9.7e-09	0.0152453	0.0146188	0.297014
Cups of tea per day	Rheumatoid arthritis	rs6580157	A	G	-0.0102932	0.00212058	23.56	1.2e-06	0.00758869	0.0141669	0.592193
Cups of tea per day	Rheumatoid arthritis	rs6593661	C	A	0.0146076	0.00305367	22.88	1.4e-06	0.00194621	0.0181118	0.914428
Cups of tea per day	Rheumatoid arthritis	rs6786524	A	T	-0.0156988	0.00316184	24.65	7.9e-07	0.0134164	0.0180021	0.456108
Cups of tea per day	Rheumatoid arthritis	rs6822218	A	G	0.0112304	0.00233082	23.22	1.3e-06	-0.00806434	0.0150693	0.592545
Cups of tea per day	Rheumatoid arthritis	rs7012814	G	A	0.0115115	0.00211279	29.69	6.5e-08	0.0116138	0.0140543	0.408604
Cups of tea per day	Rheumatoid arthritis	rs7028388	C	G	-0.0128778	0.00280273	21.11	4.1e-06	-0.0394309	0.0182634	0.0308489
Cups of tea per day	Rheumatoid arthritis	rs7089227	G	T	0.00990648	0.00217232	20.8	4.2e-06	-0.00165031	0.0140812	0.906702
Cups of tea per day	Rheumatoid arthritis	rs713598	C	G	-0.0140065	0.00213445	43.06	6e-11	-0.0212291	0.0147074	0.148899
Cups of tea per day	Rheumatoid arthritis	rs7172571	G	A	-0.0114382	0.00241209	22.49	2.2e-06	-0.0288536	0.0152759	0.0589142
Cups of tea per day	Rheumatoid arthritis	rs725452	A	G	0.0148008	0.00257731	32.98	9.7e-09	-0.0152441	0.016654	0.360015
Cups of tea per day	Rheumatoid arthritis	rs73075167	A	T	0.0189998	0.00316937	35.94	1.7e-09	-0.0287847	0.0223221	0.19722
Cups of tea per day	Rheumatoid arthritis	rs73724313	G	A	-0.0223104	0.00493945	20.4	4.2e-06	0.0904068	0.0346072	0.00899166
Cups of tea per day	Rheumatoid arthritis	rs74881698	C	T	0.0164069	0.00334562	24.05	1.1e-06	0.000514065	0.0251336	0.983682
Cups of tea per day	Rheumatoid arthritis	rs78232819	T	C	-0.0254681	0.00506089	25.32	3.6e-07	0.0129346	0.0267713	0.628987
Cups of tea per day	Rheumatoid arthritis	rs7833554	C	T	0.00987408	0.0021116	21.87	2.5e-06	0.000637674	0.014013	0.963704
Cups of tea per day	Rheumatoid arthritis	rs79494947	G	A	-0.0260838	0.00524603	24.72	6.1e-07	-0.0417883	0.0343864	0.224268
Cups of tea per day	Rheumatoid arthritis	rs7999399	C	T	-0.01181	0.00211072	31.31	1.8e-08	-0.0177125	0.0144087	0.218963
Cups of tea per day	Rheumatoid arthritis	rs8044339	G	A	-0.0101527	0.00213022	22.72	2.3e-06	-0.0313815	0.014415	0.0294795
Cups of tea per day	Rheumatoid arthritis	rs883208	C	A	-0.0109373	0.00238422	21.04	4.7e-06	0.0309669	0.0155396	0.046286
Cups of tea per day	Rheumatoid arthritis	rs9389449	A	G	0.0113859	0.00210958	29.13	5.7e-08	0.00617576	0.0140001	0.659124
Cups of tea per day	Rheumatoid arthritis	rs9390841	C	T	-0.0120126	0.00257257	21.8	2.2e-06	-0.0141644	0.0173712	0.414845
Cups of tea per day	Rheumatoid arthritis	rs9438624	C	T	-0.012547	0.00266932	22.09	3e-06	-0.0101692	0.0166893	0.542308
Cups of tea per day	Rheumatoid arthritis	rs9438866	A	C	0.0154988	0.00292188	28.14	8.9e-08	-0.0286993	0.0174441	0.099924
Cups of tea per day	Rheumatoid arthritis	rs9480166	T	C	-0.0124952	0.00254798	24.05	6e-07	0.0205863	0.018044	0.253913
Cups of tea per day	Rheumatoid arthritis	rs9482770	T	C	0.00964494	0.00211017	20.89	3.9e-06	-0.0179292	0.014048	0.201857
Cups of tea per day	Rheumatoid arthritis	rs9545145	G	A	-0.00982095	0.00209408	21.99	3.1e-06	0.00745438	0.0140837	0.596604
Cups of tea per day	Rheumatoid arthritis	rs9605069	C	T	0.0143542	0.0027795	26.67	2.3e-07	-0.00320377	0.020446	0.875486
Cups of tea per day	Rheumatoid arthritis	rs962242	T	C	-0.0153061	0.00250831	37.24	1.5e-09	-0.0245549	0.0164648	0.135867
Cups of tea per day	Rheumatoid arthritis	rs9624470	G	A	-0.0261855	0.00213225	150.82	2e-34	-0.0126815	0.0140927	0.368193
Cups of tea per day	Rheumatoid arthritis	rs9838694	G	T	-0.0137426	0.00275132	24.95	7.2e-07	-0.0153079	0.017144	0.371909
Cups of tea per day	Rheumatoid arthritis	rs9937521	C	T	0.0137321	0.0021263	41.71	2e-10	0.0352523	0.0141571	0.0127714
Fortwine glasses per month	Rheumatoid arthritis	rs10970194	C	T	0.0112902	0.00230811	23.93	1e-06	0.0176273	0.0140282	0.208913
Fortwine glasses per month	Rheumatoid arthritis	rs113311836	A	G	-0.0167115	0.00348952	22.94	1.7e-06	0.0112251	0.0192083	0.558962
Fortwine glasses per month	Rheumatoid arthritis	rs12455816	A	G	-0.0145365	0.00314433	21.37	3.8e-06	0.0185411	0.0209974	0.377224
Fortwine glasses per month	Rheumatoid arthritis	rs138404875	C	T	0.0289951	0.00554564	27.34	1.7e-07	0.0178589	0.0202823	0.378581
Fortwine glasses per month	Rheumatoid arthritis	rs1388485	A	T	-0.0122833	0.0024228	25.7	4e-07	0.0188506	0.0151593	0.213682
Fortwine glasses per month	Rheumatoid arthritis	rs1436849	C	T	-0.0109157	0.00230583	22.41	2.2e-06	0.00374421	0.0142223	0.792346
Fortwine glasses per month	Rheumatoid arthritis	rs186006459	G	A	0.053782	0.01163	21.39	3.8e-06	0.00239239	0.0512833	0.962792
Fortwine glasses per month	Rheumatoid arthritis	rs190756935	G	A	0.039327	0.008555	21.13	4.3e-06	-0.098791	0.0813716	0.22472
Fortwine glasses per month	Rheumatoid arthritis	rs34149147	A	T	0.0209199	0.00451938	21.43	3.7e-06	0.0143655	0.02162	0.5064
Fortwine glasses per month	Rheumatoid arthritis	rs74632205	T	C	-0.0168147	0.00365205	21.2	4.1e-06	-0.0346248	0.0290154	0.232742
Fortwine glasses per month	Rheumatoid arthritis	rs77205595	G	C	-0.0351804	0.00756908	21.6	3.4e-06	0.001869	0.0472915	0.968475
Fortwine glasses per month	Rheumatoid arthritis	rs78158996	T	G	0.0154113	0.00336672	20.95	4.7e-06	-0.00779063	0.019878	0.695116
Fortwine glasses per month	Rheumatoid arthritis	rs9519866	C	T	-0.011587	0.00247279	21.96	2.8e-06	-0.0379954	0.0148136	0.0103207
Fortwine glasses per month	Rheumatoid arthritis	rs9843929	C	T	-0.015214	0.00330786	21.15	4.2e-06	-0.0139611	0.0196868	0.478227
Frequency of adding salt to food	Rheumatoid arthritis	rs1008078	C	T	-0.012173	0.0021364	32.47	1.7e-08	0.0167452	0.0142092	0.238607
Frequency of adding salt to food	Rheumatoid arthritis	rs1008275	A	G	-0.0114337	0.0022779	25.19	1.4e-06	-0.0146121	0.0158033	0.355162
Frequency of adding salt to food	Rheumatoid arthritis	rs1025132	G	A	0.0124913	0.00212321	34.61	1.7e-09	0.00709872	0.0149114	0.634032
Frequency of adding salt to food	Rheumatoid arthritis	rs10410950	G	A	0.0260306	0.00480052	29.4	3.3e-08	0.0794402	0.0472077	0.0924166
Frequency of adding salt to food	Rheumatoid arthritis	rs1045411	C	T	0.0141751	0.00235733	36.16	2.8e-09	-0.0376284	0.0147934	0.0109719
Frequency of adding salt to food	Rheumatoid arthritis	rs10484759	C	T	-0.0135257	0.00240944	31.51	2.6e-08	-0.00719117	0.0175204	0.68148
Frequency of adding salt to food	Rheumatoid arthritis	rs1064213	G	A	-0.0111921	0.00208635	28.78	7.9e-08	0.0289865	0.0143367	0.0431927
Frequency of adding salt to food	Rheumatoid arthritis	rs10736951	G	C	0.0139776	0.00218118	41.07	1.2e-10	0.00489303	0.0165029	0.766853
Frequency of adding salt to food	Rheumatoid arthritis	rs10752999	A	C	-0.0153999	0.00227963	45.64	9.6e-12	0.0149053	0.0158885	0.348186
Frequency of adding salt to food	Rheumatoid arthritis	rs10767884	A	G	-0.0109251	0.00212613	26.4	3.1e-07	0.0126874	0.014032	0.365903
Frequency of adding salt to food	Rheumatoid arthritis	rs10790376	A	G	0.0116391	0.00220107	27.96	1.3e-07	-0.00131677	0.0150239	0.930159
Frequency of adding salt to food	Rheumatoid arthritis	rs10860436	T	G	0.0140978	0.00306083	21.21	3.5e-06	-0.0147618	0.0219568	0.501385
Frequency of adding salt to food	Rheumatoid arthritis	rs10937833	G	C	-0.0111959	0.00234063	22.88	9.2e-07	-0.00593429	0.01687	0.725013
Frequency of adding salt to food	Rheumatoid arthritis	rs10969006	G	C	-0.0127678	0.00270793	22.23	2.7e-06	-0.0165403	0.0181258	0.36149
Frequency of adding salt to food	Rheumatoid arthritis	rs10971930	T	C	-0.0173451	0.00313086	30.69	4.2e-08	0.00187883	0.0208618	0.928239
Frequency of adding salt to food	Rheumatoid arthritis	rs11001963	C	T	-0.00984874	0.00213037	21.37	3.4e-06	-0.0138917	0.0141802	0.327255
Frequency of adding salt to food	Rheumatoid arthritis	rs11022746	T	G	-0.0104648	0.0022632	21.38	2.8e-06	0.010153	0.0156472	0.51642
Frequency of adding salt to food	Rheumatoid arthritis	rs11083221	C	A	0.00977507	0.00209397	21.79	3.9e-06	0.000290157	0.0140252	0.983494
Frequency of adding salt to food	Rheumatoid arthritis	rs11113569	T	C	-0.010903	0.0020991	26.98	1.9e-07	-0.01639	0.0140401	0.24306
Frequency of adding salt to food	Rheumatoid arthritis	rs11126666	G	A	0.0122338	0.00238933	26.22	3.3e-07	0.0191947	0.0146421	0.189886
Frequency of adding salt to food	Rheumatoid arthritis	rs11131601	T	G	0.0102018	0.00212443	23.06	1.2e-06	0.019263	0.014006	0.169026
Frequency of adding salt to food	Rheumatoid arthritis	rs11167672	T	G	0.0106017	0.00228442	21.54	4.8e-06	-0.0316984	0.0149729	0.0342555
Frequency of adding salt to food	Rheumatoid arthritis	rs11208909	A	G	-0.0153392	0.00306522	25.04	5.6e-07	-0.0101032	0.0203652	0.619822
Frequency of adding salt to food	Rheumatoid arthritis	rs113958283	T	C	0.0269552	0.00508086	28.15	1.1e-07	-0.0144329	0.0271483	0.594979
Frequency of adding salt to food	Rheumatoid arthritis	rs11556473	A	G	0.0172866	0.00348255	24.64	8.2e-07	-0.0344467	0.0225708	0.12697
Frequency of adding salt to food	Rheumatoid arthritis	rs1159573	G	A	0.0107018	0.00236039	20.56	4e-06	0.017858	0.0157245	0.256089
Frequency of adding salt to food	Rheumatoid arthritis	rs11649022	C	T	-0.0110703	0.00235871	22.03	3.1e-06	-0.0131459	0.0151146	0.384435
Frequency of adding salt to food	Rheumatoid arthritis	rs11718056	T	G	-0.0109567	0.00210983	26.97	2.6e-07	0.0173893	0.0143118	0.224353
Frequency of adding salt to food	Rheumatoid arthritis	rs11764779	A	G	0.0189877	0.00280873	45.7	7.6e-12	-0.0218482	0.0165466	0.186699
Frequency of adding salt to food	Rheumatoid arthritis	rs11854175	T	A	0.0121416	0.00253027	23.03	1.7e-06	0.00743684	0.0155112	0.63162
Frequency of adding salt to food	Rheumatoid arthritis	rs11964516	T	C	-0.0128622	0.00270728	22.57	2.6e-06	-0.0149226	0.0172617	0.387317
Frequency of adding salt to food	Rheumatoid arthritis	rs11981973	A	G	0.0127421	0.00279068	20.85	4.7e-06	-0.0201736	0.0181542	0.266466
Frequency of adding salt to food	Rheumatoid arthritis	rs12094804	A	G	-0.0217355	0.00434236	25.05	5e-07	-0.0643192	0.0389669	0.0988189
Frequency of adding salt to food	Rheumatoid arthritis	rs12375481	C	T	0.0127862	0.00255217	25.1	2.7e-07	0.0113493	0.018727	0.544488
Frequency of adding salt to food	Rheumatoid arthritis	rs12461746	C	G	0.0140839	0.00285171	24.39	9.3e-07	0.013294	0.0207479	0.521693
Frequency of adding salt to food	Rheumatoid arthritis	rs12579995	G	A	-0.0213731	0.00277803	59.19	2.1e-14	0.0228341	0.02264	0.313179
Frequency of adding salt to food	Rheumatoid arthritis	rs12658060	T	C	0.0267679	0.00250903	113.82	9.5e-27	-0.00949327	0.0179609	0.597116
Frequency of adding salt to food	Rheumatoid arthritis	rs12742348	G	A	-0.013301	0.00288241	21.29	3.8e-06	-0.0226097	0.020209	0.263228
Frequency of adding salt to food	Rheumatoid arthritis	rs12789951	C	T	0.0106097	0.00212624	24.9	8.6e-07	-0.025741	0.0150565	0.0873353
Frequency of adding salt to food	Rheumatoid arthritis	rs12919803	A	G	0.0119165	0.00225941	27.82	9.4e-08	-0.0327191	0.0159282	0.0399604
Frequency of adding salt to food	Rheumatoid arthritis	rs12994386	C	G	0.0156973	0.00324152	23.45	9.3e-07	-0.028113	0.0191123	0.141309
Frequency of adding salt to food	Rheumatoid arthritis	rs13114613	G	C	-0.0154827	0.00246195	39.55	2.8e-10	-0.00480623	0.0161613	0.766168
Frequency of adding salt to food	Rheumatoid arthritis	rs13131880	T	C	0.0157722	0.00251714	39.26	2.3e-10	0.00300566	0.0155213	0.846452
Frequency of adding salt to food	Rheumatoid arthritis	rs13186468	T	G	-0.0108862	0.00210128	26.84	2.5e-07	0.0273455	0.0140593	0.0517726
Frequency of adding salt to food	Rheumatoid arthritis	rs13252210	A	G	-0.0124916	0.00240792	26.91	2.4e-07	0.027993	0.0149517	0.0611744
Frequency of adding salt to food	Rheumatoid arthritis	rs1339157	T	C	0.0131669	0.00208996	39.69	6.4e-10	-0.010006	0.0140449	0.476198
Frequency of adding salt to food	Rheumatoid arthritis	rs1339971	T	C	-0.0174144	0.00367661	22.43	3.4e-06	0.0506881	0.0221007	0.0218188
Frequency of adding salt to food	Rheumatoid arthritis	rs13400612	C	G	-0.0214908	0.00241859	78.96	1.1e-18	-0.00534044	0.0158322	0.735878
Frequency of adding salt to food	Rheumatoid arthritis	rs139892484	G	A	0.0612531	0.013416	20.85	4.1e-06	0.137293	0.205828	0.504755
Frequency of adding salt to food	Rheumatoid arthritis	rs140839241	T	A	0.0296734	0.00626278	22.45	2.1e-06	-0.100396	0.0459271	0.0288171
Frequency of adding salt to food	Rheumatoid arthritis	rs1409293	G	A	-0.0110863	0.00209802	27.92	1.4e-07	-0.0117105	0.0140073	0.40314
Frequency of adding salt to food	Rheumatoid arthritis	rs147831713	A	C	-0.0122652	0.0021814	31.61	2.1e-08	0.00484627	0.0147331	0.742204
Frequency of adding salt to food	Rheumatoid arthritis	rs150509100	G	C	-0.0103439	0.00223919	21.34	4.3e-06	0.00437669	0.0149314	0.769432
Frequency of adding salt to food	Rheumatoid arthritis	rs151174	C	T	0.0121016	0.00212199	32.52	6.8e-09	0.0566043	0.0140021	5.28737e-05
Frequency of adding salt to food	Rheumatoid arthritis	rs16858942	G	C	-0.0174643	0.00272592	41.05	1.9e-10	-0.0254383	0.0206296	0.21754
Frequency of adding salt to food	Rheumatoid arthritis	rs16955211	A	G	0.0177237	0.00328353	29.14	8.8e-08	-0.0210243	0.0243571	0.388043
Frequency of adding salt to food	Rheumatoid arthritis	rs17076243	G	A	0.0131864	0.00282316	21.82	3.2e-06	-0.0179514	0.0177332	0.311392
Frequency of adding salt to food	Rheumatoid arthritis	rs1726866	G	A	-0.0292427	0.00209503	194.83	7.5e-44	-0.0209269	0.014443	0.147355
Frequency of adding salt to food	Rheumatoid arthritis	rs17805497	T	C	-0.0131236	0.00219019	35.9	2.3e-09	0.0114023	0.0154323	0.459992
Frequency of adding salt to food	Rheumatoid arthritis	rs1871020	T	C	0.015239	0.00328147	21.57	3.6e-06	-0.010136	0.019939	0.611208
Frequency of adding salt to food	Rheumatoid arthritis	rs1873072	T	C	0.010941	0.00228803	22.87	1.9e-06	-0.0516073	0.0157267	0.0010325
Frequency of adding salt to food	Rheumatoid arthritis	rs1895650	G	T	0.0101091	0.00218492	21.41	4.4e-06	-0.00880834	0.0143645	0.539743
Frequency of adding salt to food	Rheumatoid arthritis	rs1965024	G	A	0.0122508	0.0022117	30.68	3.7e-08	-0.016854	0.0146233	0.249098
Frequency of adding salt to food	Rheumatoid arthritis	rs2052455	A	G	-0.0139174	0.00282425	24.28	1e-06	-0.0287049	0.0168639	0.0887279
Frequency of adding salt to food	Rheumatoid arthritis	rs2216308	A	C	0.00978405	0.00210299	21.65	2.3e-06	-0.0284492	0.0140304	0.0425922
Frequency of adding salt to food	Rheumatoid arthritis	rs2339234	G	A	0.0164267	0.00224793	53.4	3.1e-13	0.0246096	0.0147419	0.0950452
Frequency of adding salt to food	Rheumatoid arthritis	rs2435573	A	G	-0.0109792	0.00210323	27.25	3.3e-07	-0.030256	0.0145028	0.0369581
Frequency of adding salt to food	Rheumatoid arthritis	rs2505083	T	C	0.00973223	0.00210441	21.39	4.7e-06	-0.00997011	0.0140933	0.479294
Frequency of adding salt to food	Rheumatoid arthritis	rs251413	C	G	-0.0112993	0.00231461	23.83	1e-06	-0.0245708	0.0156483	0.116373
Frequency of adding salt to food	Rheumatoid arthritis	rs2521501	A	T	0.013027	0.00224957	33.53	2.5e-09	0.00430432	0.0158663	0.786169
Frequency of adding salt to food	Rheumatoid arthritis	rs2578593	T	A	0.0113685	0.00226791	25.13	7.7e-07	-0.012658	0.0150511	0.400348
Frequency of adding salt to food	Rheumatoid arthritis	rs264955	G	A	0.0136628	0.00213939	40.78	2.5e-10	-0.011849	0.0142263	0.404902
Frequency of adding salt to food	Rheumatoid arthritis	rs265388	G	C	-0.0113613	0.00245357	21.44	3.2e-06	0.0211401	0.0163566	0.196202
Frequency of adding salt to food	Rheumatoid arthritis	rs2687169	T	C	0.0170637	0.00220692	59.78	6.8e-15	-0.00771298	0.014732	0.600588
Frequency of adding salt to food	Rheumatoid arthritis	rs2693687	C	T	-0.0131315	0.00215432	37.15	9.4e-10	0.0159225	0.0146175	0.276031
Frequency of adding salt to food	Rheumatoid arthritis	rs269776	A	G	-0.0103591	0.00215223	23.17	2.1e-06	0.0182591	0.0157406	0.24605
Frequency of adding salt to food	Rheumatoid arthritis	rs2704357	T	C	-0.0146996	0.00215437	46.56	5.2e-12	0.0263707	0.0144109	0.0672636
Frequency of adding salt to food	Rheumatoid arthritis	rs2720293	A	G	0.0111343	0.00239542	21.61	3.4e-06	-0.0225874	0.0149768	0.131512
Frequency of adding salt to food	Rheumatoid arthritis	rs273394	A	T	0.0138206	0.00291079	22.54	1.9e-06	0.0381044	0.0241813	0.115077
Frequency of adding salt to food	Rheumatoid arthritis	rs2736748	A	G	-0.0278861	0.00255891	118.76	4.6e-28	0.0115856	0.0181656	0.523617
Frequency of adding salt to food	Rheumatoid arthritis	rs2835623	C	T	-0.0230595	0.00491315	22.03	3.1e-06	-0.0206566	0.0265003	0.435693
Frequency of adding salt to food	Rheumatoid arthritis	rs28366151	C	T	0.0205449	0.00321726	40.78	1.5e-10	-0.233256	0.0321506	4.01421e-13
Frequency of adding salt to food	Rheumatoid arthritis	rs283967	T	C	0.0125705	0.00246933	25.91	3.3e-07	0.00587435	0.0166613	0.724408
Frequency of adding salt to food	Rheumatoid arthritis	rs2846508	T	C	-0.0129249	0.0026795	23.27	1.9e-06	0.000275415	0.0193585	0.988649
Frequency of adding salt to food	Rheumatoid arthritis	rs2852348	A	G	0.0137974	0.00210334	43.03	4.1e-11	-0.0107554	0.0141793	0.448134
Frequency of adding salt to food	Rheumatoid arthritis	rs2861885	C	A	-0.0181237	0.0032603	30.9	3.7e-08	0.0360353	0.0227133	0.11262
Frequency of adding salt to food	Rheumatoid arthritis	rs2899548	C	T	0.0181775	0.00327743	30.76	1.8e-08	-0.0158813	0.0267554	0.552799
Frequency of adding salt to food	Rheumatoid arthritis	rs2921400	T	G	-0.0125629	0.00245495	26.19	2.5e-07	0.00645273	0.015234	0.671876
Frequency of adding salt to food	Rheumatoid arthritis	rs3017030	A	G	0.0101928	0.00215332	22.41	2e-06	-0.0302272	0.0140396	0.0313184
Frequency of adding salt to food	Rheumatoid arthritis	rs329670	T	C	0.0181644	0.00311217	34.07	3.1e-09	-0.0028208	0.0232562	0.903459
Frequency of adding salt to food	Rheumatoid arthritis	rs33137	C	T	0.0137515	0.00209755	42.98	6.9e-11	-0.00934174	0.0140341	0.505638
Frequency of adding salt to food	Rheumatoid arthritis	rs34150773	G	A	0.0186929	0.00391394	22.81	1.1e-06	0.00421935	0.0340297	0.901323
Frequency of adding salt to food	Rheumatoid arthritis	rs34906832	A	G	-0.0170693	0.00298793	32.64	1.3e-08	0.000586518	0.0218526	0.978588
Frequency of adding salt to food	Rheumatoid arthritis	rs35099536	A	C	-0.0261379	0.00379331	47.48	6.8e-12	-0.0489285	0.0216712	0.0239602
Frequency of adding salt to food	Rheumatoid arthritis	rs35118458	G	A	-0.0327982	0.00632155	26.92	1.4e-07	0.0441371	0.0698643	0.527547
Frequency of adding salt to food	Rheumatoid arthritis	rs35154326	A	G	-0.0122624	0.00235729	27.06	1.8e-07	0.000892029	0.0151461	0.953036
Frequency of adding salt to food	Rheumatoid arthritis	rs35271178	C	T	-0.0117537	0.00211977	30.74	4.8e-08	-0.00857514	0.0139977	0.540136
Frequency of adding salt to food	Rheumatoid arthritis	rs35499833	G	C	0.0133987	0.00225411	35.33	4e-09	0.0204045	0.0145827	0.161744
Frequency of adding salt to food	Rheumatoid arthritis	rs3750247	A	G	-0.00991952	0.00211085	22.08	1.8e-06	-0.0306446	0.0140783	0.0295012
Frequency of adding salt to food	Rheumatoid arthritis	rs375207	G	A	0.00986699	0.00212597	21.54	4e-06	-0.00861266	0.0140655	0.540321
Frequency of adding salt to food	Rheumatoid arthritis	rs3760	T	C	-0.0120014	0.0025046	22.96	1.1e-06	-0.0205379	0.0169854	0.226606
Frequency of adding salt to food	Rheumatoid arthritis	rs3826217	G	C	-0.0164518	0.00336779	23.86	1.2e-06	-0.00875505	0.0208993	0.675277
Frequency of adding salt to food	Rheumatoid arthritis	rs440657	A	G	0.0148441	0.00282129	27.68	1.2e-07	-0.000904627	0.019284	0.962584
Frequency of adding salt to food	Rheumatoid arthritis	rs4515958	T	A	0.0117089	0.0024515	22.81	1.9e-06	0.0184367	0.015804	0.243378
Frequency of adding salt to food	Rheumatoid arthritis	rs453585	G	A	-0.017296	0.00215153	64.62	4.5e-16	0.0242431	0.0142597	0.0891087
Frequency of adding salt to food	Rheumatoid arthritis	rs4551638	G	C	0.0104312	0.00231698	20.27	4.7e-06	-0.00894531	0.0153022	0.558833
Frequency of adding salt to food	Rheumatoid arthritis	rs4601984	G	T	0.0123962	0.00218045	32.32	1.2e-08	0.0196727	0.0150843	0.192172
Frequency of adding salt to food	Rheumatoid arthritis	rs4645992	G	T	0.0120699	0.00254508	22.49	2.2e-06	0.0114956	0.0156882	0.463708
Frequency of adding salt to food	Rheumatoid arthritis	rs4682536	C	T	0.00983607	0.00209316	22.08	3.4e-06	-0.0165748	0.0140248	0.237274
Frequency of adding salt to food	Rheumatoid arthritis	rs4708063	G	T	0.0121135	0.00208862	33.64	4.5e-09	-0.00704077	0.0142914	0.622256
Frequency of adding salt to food	Rheumatoid arthritis	rs4739105	T	C	-0.0163205	0.00257873	40.05	3.1e-10	-0.00751207	0.0174096	0.666113
Frequency of adding salt to food	Rheumatoid arthritis	rs4799949	C	T	0.0120169	0.00221697	29.38	8.4e-08	-0.0121807	0.0158467	0.442096
Frequency of adding salt to food	Rheumatoid arthritis	rs4806812	C	G	0.0126473	0.00263038	23.12	1.7e-06	-0.00304974	0.0176644	0.862928
Frequency of adding salt to food	Rheumatoid arthritis	rs4855046	G	T	-0.0100607	0.00211597	22.61	2.8e-06	0.0142642	0.0141015	0.311762
Frequency of adding salt to food	Rheumatoid arthritis	rs4948275	C	T	-0.0157797	0.00209757	56.59	7.8e-14	-0.0310927	0.0145421	0.0325072
Frequency of adding salt to food	Rheumatoid arthritis	rs4948441	G	A	0.0195402	0.00213729	83.59	8.9e-20	-0.00779239	0.0150063	0.603569
Frequency of adding salt to food	Rheumatoid arthritis	rs4955432	C	T	0.0142249	0.00240822	34.89	4.4e-09	-0.0223655	0.0149648	0.135036
Frequency of adding salt to food	Rheumatoid arthritis	rs4965043	C	A	0.0108299	0.00222833	23.62	8.3e-07	-0.00739037	0.0142919	0.605086
Frequency of adding salt to food	Rheumatoid arthritis	rs4981196	A	C	0.0120799	0.00215689	31.37	2.1e-08	-0.00490076	0.0146552	0.738074
Frequency of adding salt to food	Rheumatoid arthritis	rs510901	T	C	0.0121888	0.00215053	32.12	1.3e-08	-0.0116221	0.0141593	0.411751
Frequency of adding salt to food	Rheumatoid arthritis	rs528301	G	A	-0.0165867	0.00209508	62.68	1.4e-15	0.037558	0.0146445	0.0103283
Frequency of adding salt to food	Rheumatoid arthritis	rs543760429	T	C	-0.0706246	0.00549824	164.99	8.9e-38	-0.0423989	0.0451473	0.347667
Frequency of adding salt to food	Rheumatoid arthritis	rs552089	A	C	-0.0501907	0.0104973	22.86	1.9e-06	0.0473298	0.0972668	0.626543
Frequency of adding salt to food	Rheumatoid arthritis	rs55692842	C	T	-0.0128649	0.0026676	23.26	1.6e-06	0.00984957	0.0177212	0.578342
Frequency of adding salt to food	Rheumatoid arthritis	rs55746333	G	A	-0.0109241	0.00226946	23.17	2.3e-06	-0.0212971	0.0148563	0.151703
Frequency of adding salt to food	Rheumatoid arthritis	rs55851539	G	A	0.0148851	0.00280058	28.25	2.1e-07	-0.0134256	0.0203387	0.509188
Frequency of adding salt to food	Rheumatoid arthritis	rs56072551	G	T	0.0189131	0.00380968	24.65	6.6e-07	-0.0156569	0.0269125	0.56072
Frequency of adding salt to food	Rheumatoid arthritis	rs56407270	G	A	0.014201	0.00257829	30.34	3.1e-08	0.0102864	0.0168513	0.541583
Frequency of adding salt to food	Rheumatoid arthritis	rs61817047	A	T	-0.0138397	0.00278952	24.61	4.9e-07	0.0207907	0.0204929	0.310329
Frequency of adding salt to food	Rheumatoid arthritis	rs62098445	C	A	0.0169758	0.00226302	56.27	3.9e-14	0.0158203	0.014198	0.265167
Frequency of adding salt to food	Rheumatoid arthritis	rs62182402	T	C	-0.0107749	0.00225326	22.87	1.4e-06	-0.0270378	0.0150396	0.0722138
Frequency of adding salt to food	Rheumatoid arthritis	rs62183023	C	T	-0.0134574	0.00227623	34.95	1.9e-09	-0.0315553	0.0153114	0.0393124
Frequency of adding salt to food	Rheumatoid arthritis	rs633223	A	G	0.00973056	0.0021135	21.2	3.8e-06	-0.020446	0.0141881	0.149566
Frequency of adding salt to food	Rheumatoid arthritis	rs6509525	T	C	-0.0101431	0.00208886	23.58	9.5e-07	0.0167284	0.0140354	0.233312
Frequency of adding salt to food	Rheumatoid arthritis	rs6662710	C	T	0.0103543	0.00212231	23.8	1.2e-06	-0.0119327	0.0144331	0.408372
Frequency of adding salt to food	Rheumatoid arthritis	rs667128	C	T	-0.0145613	0.00313637	21.55	3.4e-06	-0.00825296	0.0296373	0.780655
[truncated: 3,476 more rows]

## Sheet: Table S2
Supplementary Table 2. Detailed information of instrumental variables used in inverse MR analyses
Arthritis (exposure)	Dietary habits (outcome)	SNP	Effect allele	Other allele	Arthritis (exposure)				Dietary habits (outcome)
					Beta	SE	F	P-value	Beta	SE	P-value
Rheumatoid arthritis	Alcohol_drinker_status(current + former vs. never)	rs10131490	A	G	-0.0719653	0.015336	22.02	2.6978e-06	0.00121796	0.00117861	0.3
Rheumatoid arthritis	Alcohol_drinker_status(current + former vs. never)	rs10424537	T	C	-0.0659103	0.0143567	21.08	4.41306e-06	-0.000183385	0.00106476	0.86
Rheumatoid arthritis	Alcohol_drinker_status(current + former vs. never)	rs10747761	G	A	0.0962258	0.0210166	20.96	4.68209e-06	0.00097642	0.00158349	0.54
Rheumatoid arthritis	Alcohol_drinker_status(current + former vs. never)	rs10772008	C	T	-0.0811885	0.0177384	20.95	4.71704e-06	0.00081571	0.00136615	0.56
Rheumatoid arthritis	Alcohol_drinker_status(current + former vs. never)	rs10776751	G	A	0.104377	0.0187126	31.11	2.43416e-08	-0.00216596	0.00213142	0.31
Rheumatoid arthritis	Alcohol_drinker_status(current + former vs. never)	rs11038895	C	T	0.0896445	0.0176547	25.78	3.82103e-07	0.000409503	0.00189118	0.83
Rheumatoid arthritis	Alcohol_drinker_status(current + former vs. never)	rs113167346	C	T	0.18961	0.0402341	22.21	2.44484e-06	-0.00307156	0.00325709	0.35
Rheumatoid arthritis	Alcohol_drinker_status(current + former vs. never)	rs115502168	G	C	0.202826	0.0442288	21.03	4.52158e-06	-0.00106062	0.00407709	0.8
Rheumatoid arthritis	Alcohol_drinker_status(current + former vs. never)	rs11554159	G	A	-0.0774814	0.0163074	22.57	2.02116e-06	-0.00128016	0.00118638	0.28
Rheumatoid arthritis	Alcohol_drinker_status(current + former vs. never)	rs116952958	G	A	0.195569	0.0426255	21.05	4.47353e-06	-0.00511929	0.00696328	0.47
Rheumatoid arthritis	Alcohol_drinker_status(current + former vs. never)	rs117292830	G	A	0.691153	0.0304302	515.87	3.35738e-114	-0.00936317	0.00325799	0.0041
Rheumatoid arthritis	Alcohol_drinker_status(current + former vs. never)	rs117753409	C	A	0.125382	0.0242704	26.69	2.39084e-07	-0.00374498	0.00336066	0.26
Rheumatoid arthritis	Alcohol_drinker_status(current + former vs. never)	rs12498981	A	G	0.105457	0.0184836	32.55	1.16057e-08	0.00257533	0.00166051	0.12
Rheumatoid arthritis	Alcohol_drinker_status(current + former vs. never)	rs13160369	C	G	0.0995187	0.0189588	27.55	1.52764e-07	-0.00232351	0.00145665	0.11
Rheumatoid arthritis	Alcohol_drinker_status(current + former vs. never)	rs13419672	C	T	0.1897	0.0413104	21.09	4.38904e-06	-0.000365513	0.00277274	0.9
Rheumatoid arthritis	Alcohol_drinker_status(current + former vs. never)	rs142770866	G	A	-0.130659	0.0265885	24.15	8.91908e-07	0.00338907	0.00189712	0.075
Rheumatoid arthritis	Alcohol_drinker_status(current + former vs. never)	rs1451723	C	T	0.0668365	0.0140753	22.55	2.04923e-06	-0.000632616	0.00106986	0.56
Rheumatoid arthritis	Alcohol_drinker_status(current + former vs. never)	rs1516982	A	G	-0.122216	0.0208452	34.38	4.54527e-09	0.00137349	0.00144147	0.34
Rheumatoid arthritis	Alcohol_drinker_status(current + former vs. never)	rs1571878	C	T	-0.0869301	0.0140583	38.24	6.26801e-10	0.00073154	0.00106359	0.49
Rheumatoid arthritis	Alcohol_drinker_status(current + former vs. never)	rs1660322	T	C	0.070404	0.0151539	21.58	3.38563e-06	0.00163306	0.00113732	0.15
Rheumatoid arthritis	Alcohol_drinker_status(current + former vs. never)	rs181190735	A	C	0.552077	0.119263	21.43	3.67291e-06	0.00600556	0.00750071	0.42
Rheumatoid arthritis	Alcohol_drinker_status(current + former vs. never)	rs2013002	T	C	-0.106713	0.0142914	55.76	8.21107e-14	0.000909149	0.00107693	0.4
Rheumatoid arthritis	Alcohol_drinker_status(current + former vs. never)	rs2179096	C	T	0.106742	0.0146404	53.16	3.07822e-13	0.00364846	0.00110987	0.00097
Rheumatoid arthritis	Alcohol_drinker_status(current + former vs. never)	rs224329	T	C	0.0685846	0.0142919	23.03	1.59588e-06	0.0011166	0.00109739	0.3
Rheumatoid arthritis	Alcohol_drinker_status(current + former vs. never)	rs2296740	A	G	0.203539	0.0145149	196.64	1.13032e-44	0.000307781	0.00105713	0.77
Rheumatoid arthritis	Alcohol_drinker_status(current + former vs. never)	rs2476601	A	G	-0.345856	0.0181724	362.21	9.27684e-81	-0.00251974	0.00174256	0.15
Rheumatoid arthritis	Alcohol_drinker_status(current + former vs. never)	rs28402932	A	G	-0.0684258	0.0148395	21.26	4.00618e-06	-0.000408808	0.00108235	0.7
Rheumatoid arthritis	Alcohol_drinker_status(current + former vs. never)	rs28579922	G	A	-0.537701	0.0236876	515.28	4.50817e-114	-0.00246604	0.00184691	0.18
Rheumatoid arthritis	Alcohol_drinker_status(current + former vs. never)	rs28829300	C	T	0.0788322	0.0169075	21.74	3.12284e-06	-0.00144182	0.00135343	0.29
Rheumatoid arthritis	Alcohol_drinker_status(current + former vs. never)	rs2904350	G	A	0.0830119	0.0167966	24.43	7.72503e-07	-0.00478623	0.00153825	0.0019
Rheumatoid arthritis	Alcohol_drinker_status(current + former vs. never)	rs2982491	A	G	0.0934751	0.0200658	21.7	3.18632e-06	-0.00192533	0.00164429	0.24
Rheumatoid arthritis	Alcohol_drinker_status(current + former vs. never)	rs3087243	G	A	-0.102475	0.0150399	46.42	9.52138e-12	0.000849489	0.00105982	0.42
Rheumatoid arthritis	Alcohol_drinker_status(current + former vs. never)	rs3115354	G	A	0.263533	0.0539957	23.82	1.0575e-06	-0.000500694	0.00251588	0.84
Rheumatoid arthritis	Alcohol_drinker_status(current + former vs. never)	rs3118470	T	C	0.0864864	0.014047	37.91	7.41669e-10	-0.000444156	0.00113119	0.68
Rheumatoid arthritis	Alcohol_drinker_status(current + former vs. never)	rs3132893	C	A	0.0941264	0.0180796	27.1	1.9273e-07	0.00094173	0.00159933	0.57
Rheumatoid arthritis	Alcohol_drinker_status(current + former vs. never)	rs34536443	G	C	-0.344096	0.0453617	57.54	3.30902e-14	0.00656828	0.00260137	0.012
Rheumatoid arthritis	Alcohol_drinker_status(current + former vs. never)	rs35403056	G	A	-0.0738831	0.0156994	22.15	2.52488e-06	0.000256576	0.00111399	0.82
Rheumatoid arthritis	Alcohol_drinker_status(current + former vs. never)	rs35472395	A	G	-0.711861	0.148981	22.83	1.76872e-06	0.00766104	0.00668321	0.25
Rheumatoid arthritis	Alcohol_drinker_status(current + former vs. never)	rs3757387	T	C	0.0787546	0.0140905	31.24	2.28113e-08	0.000459202	0.00105908	0.67
Rheumatoid arthritis	Alcohol_drinker_status(current + former vs. never)	rs3793472	G	A	-0.0741603	0.0162374	20.86	4.94174e-06	0.000345895	0.00121473	0.78
Rheumatoid arthritis	Alcohol_drinker_status(current + former vs. never)	rs4274624	C	T	-0.11102	0.0163154	46.3	1.01321e-11	0.000817137	0.00126298	0.51
Rheumatoid arthritis	Alcohol_drinker_status(current + former vs. never)	rs4713723	A	C	-0.0777103	0.0145965	28.34	1.01571e-07	0.00170873	0.00111558	0.12
Rheumatoid arthritis	Alcohol_drinker_status(current + former vs. never)	rs4840568	G	A	0.0759274	0.0157976	23.1	1.5378e-06	-0.00128305	0.00119164	0.28
Rheumatoid arthritis	Alcohol_drinker_status(current + former vs. never)	rs55842014	G	A	-0.0738919	0.0156337	22.34	2.28476e-06	-0.000681838	0.00112117	0.55
Rheumatoid arthritis	Alcohol_drinker_status(current + former vs. never)	rs6065926	A	G	0.0790765	0.0158734	24.82	6.30231e-07	-0.00364899	0.0012281	0.003
Rheumatoid arthritis	Alcohol_drinker_status(current + former vs. never)	rs62054623	A	G	-0.112601	0.0231622	23.63	1.16539e-06	0.00292911	0.00213039	0.17
Rheumatoid arthritis	Alcohol_drinker_status(current + former vs. never)	rs73170759	A	T	0.175332	0.0361359	23.54	1.22219e-06	-0.00161872	0.00413929	0.7
Rheumatoid arthritis	Alcohol_drinker_status(current + former vs. never)	rs73696197	T	C	0.36082	0.0751051	23.08	1.55367e-06	-0.00270128	0.00381915	0.48
Rheumatoid arthritis	Alcohol_drinker_status(current + former vs. never)	rs74611185	C	A	0.120126	0.020759	33.49	7.1786e-09	0.000773943	0.00171626	0.65
Rheumatoid arthritis	Alcohol_drinker_status(current + former vs. never)	rs7553012	C	A	-0.0848624	0.0165529	26.28	2.94788e-07	-5.74532e-05	0.00120157	0.96
Rheumatoid arthritis	Alcohol_drinker_status(current + former vs. never)	rs75725733	G	A	0.10962	0.0180291	36.97	1.20066e-09	-0.00011443	0.00157689	0.94
Rheumatoid arthritis	Alcohol_drinker_status(current + former vs. never)	rs7711316	T	C	0.110085	0.0238257	21.35	3.82939e-06	0.00201522	0.00205595	0.32
Rheumatoid arthritis	Alcohol_drinker_status(current + former vs. never)	rs7731626	G	A	-0.0988348	0.0158098	39.08	4.06518e-10	-0.00130316	0.00108724	0.23
Rheumatoid arthritis	Alcohol_drinker_status(current + former vs. never)	rs78248443	C	T	-0.180166	0.0278095	41.97	9.25763e-11	0.00547743	0.00248935	0.028
Rheumatoid arthritis	Alcohol_drinker_status(current + former vs. never)	rs8002731	A	C	-0.0887314	0.0146839	36.52	1.51489e-09	-0.00150721	0.00110606	0.17
Rheumatoid arthritis	Alcohol_drinker_status(current + former vs. never)	rs8121509	T	C	0.0706168	0.0141162	25.03	5.65861e-07	0.00157015	0.00105922	0.14
Rheumatoid arthritis	Alcohol_drinker_status(current + former vs. never)	rs871998	T	C	0.0777249	0.0140635	30.54	3.2628e-08	-0.00169413	0.00105795	0.11
Rheumatoid arthritis	Alcohol_drinker_status(current + former vs. never)	rs9268543	A	T	0.549159	0.0172525	1013.19	1e-200	0.00316742	0.00135701	0.021
Rheumatoid arthritis	Alcohol_drinker_status(current + former vs. never)	rs9277552	C	T	-0.221933	0.0195133	129.35	5.67153e-30	-0.00176342	0.00128999	0.17
Rheumatoid arthritis	Alcohol_drinker_status(current + former vs. never)	rs9393641	T	C	-0.0807004	0.0159547	25.58	4.23428e-07	7.41053e-06	0.00127234	1
Rheumatoid arthritis	Alcohol_drinker_status(current + former vs. never)	rs9676464	C	T	-0.0659792	0.0141941	21.61	3.34572e-06	0.00117171	0.00107238	0.28
Rheumatoid arthritis	Alcohol_drinker_status(current vs. never)	rs10131490	A	G	-0.0719653	0.015336	22.02	2.6978e-06	0.00132761	0.00121728	0.28
Rheumatoid arthritis	Alcohol_drinker_status(current vs. never)	rs10424537	T	C	-0.0659103	0.0143567	21.08	4.41306e-06	-0.000249053	0.00110001	0.82
Rheumatoid arthritis	Alcohol_drinker_status(current vs. never)	rs10747761	G	A	0.0962258	0.0210166	20.96	4.68209e-06	0.000948872	0.0016354	0.56
Rheumatoid arthritis	Alcohol_drinker_status(current vs. never)	rs10772008	C	T	-0.0811885	0.0177384	20.95	4.71704e-06	0.000825449	0.00141065	0.57
Rheumatoid arthritis	Alcohol_drinker_status(current vs. never)	rs10776751	G	A	0.104377	0.0187126	31.11	2.43416e-08	-0.00217063	0.0022013	0.32
Rheumatoid arthritis	Alcohol_drinker_status(current vs. never)	rs11038895	C	T	0.0896445	0.0176547	25.78	3.82103e-07	0.000438163	0.00195245	0.83
Rheumatoid arthritis	Alcohol_drinker_status(current vs. never)	rs113167346	C	T	0.18961	0.0402341	22.21	2.44484e-06	-0.00301549	0.00336587	0.37
Rheumatoid arthritis	Alcohol_drinker_status(current vs. never)	rs115502168	G	C	0.202826	0.0442288	21.03	4.52158e-06	-0.00128974	0.00420715	0.76
Rheumatoid arthritis	Alcohol_drinker_status(current vs. never)	rs11554159	G	A	-0.0774814	0.0163074	22.57	2.02116e-06	-0.00143606	0.00122503	0.24
Rheumatoid arthritis	Alcohol_drinker_status(current vs. never)	rs116952958	G	A	0.195569	0.0426255	21.05	4.47353e-06	-0.00593298	0.00718546	0.41
Rheumatoid arthritis	Alcohol_drinker_status(current vs. never)	rs117292830	G	A	0.691153	0.0304302	515.87	3.35738e-114	-0.00962413	0.00336802	0.0043
Rheumatoid arthritis	Alcohol_drinker_status(current vs. never)	rs117753409	C	A	0.125382	0.0242704	26.69	2.39084e-07	-0.00397018	0.00346713	0.25
Rheumatoid arthritis	Alcohol_drinker_status(current vs. never)	rs12498981	A	G	0.105457	0.0184836	32.55	1.16057e-08	0.00290243	0.0017158	0.092
Rheumatoid arthritis	Alcohol_drinker_status(current vs. never)	rs13160369	C	G	0.0995187	0.0189588	27.55	1.52764e-07	-0.00241613	0.00150459	0.11
Rheumatoid arthritis	Alcohol_drinker_status(current vs. never)	rs13419672	C	T	0.1897	0.0413104	21.09	4.38904e-06	-0.000464495	0.00286399	0.87
Rheumatoid arthritis	Alcohol_drinker_status(current vs. never)	rs142770866	G	A	-0.130659	0.0265885	24.15	8.91908e-07	0.00350981	0.0019599	0.075
Rheumatoid arthritis	Alcohol_drinker_status(current vs. never)	rs1451723	C	T	0.0668365	0.0140753	22.55	2.04923e-06	-0.000682011	0.00110495	0.54
Rheumatoid arthritis	Alcohol_drinker_status(current vs. never)	rs1516982	A	G	-0.122216	0.0208452	34.38	4.54527e-09	0.00137473	0.00148839	0.36
Rheumatoid arthritis	Alcohol_drinker_status(current vs. never)	rs1571878	C	T	-0.0869301	0.0140583	38.24	6.26801e-10	0.000799191	0.00109834	0.47
Rheumatoid arthritis	Alcohol_drinker_status(current vs. never)	rs1660322	T	C	0.070404	0.0151539	21.58	3.38563e-06	0.00173532	0.00117462	0.14
Rheumatoid arthritis	Alcohol_drinker_status(current vs. never)	rs181190735	A	C	0.552077	0.119263	21.43	3.67291e-06	0.00586423	0.0077378	0.45
Rheumatoid arthritis	Alcohol_drinker_status(current vs. never)	rs2013002	T	C	-0.106713	0.0142914	55.76	8.21107e-14	0.000895403	0.00111233	0.42
Rheumatoid arthritis	Alcohol_drinker_status(current vs. never)	rs2179096	C	T	0.106742	0.0146404	53.16	3.07822e-13	0.00382032	0.00114631	0.00081
Rheumatoid arthritis	Alcohol_drinker_status(current vs. never)	rs224329	T	C	0.0685846	0.0142919	23.03	1.59588e-06	0.00110398	0.0011334	0.32
Rheumatoid arthritis	Alcohol_drinker_status(current vs. never)	rs2296740	A	G	0.203539	0.0145149	196.64	1.13032e-44	0.000300667	0.00109176	0.78
Rheumatoid arthritis	Alcohol_drinker_status(current vs. never)	rs2476601	A	G	-0.345856	0.0181724	362.21	9.27684e-81	-0.0027604	0.00180085	0.13
Rheumatoid arthritis	Alcohol_drinker_status(current vs. never)	rs28402932	A	G	-0.0684258	0.0148395	21.26	4.00618e-06	-0.000388648	0.00111798	0.72
Rheumatoid arthritis	Alcohol_drinker_status(current vs. never)	rs28579922	G	A	-0.537701	0.0236876	515.28	4.50817e-114	-0.00279318	0.0019071	0.14
Rheumatoid arthritis	Alcohol_drinker_status(current vs. never)	rs28829300	C	T	0.0788322	0.0169075	21.74	3.12284e-06	-0.00148978	0.00139811	0.29
Rheumatoid arthritis	Alcohol_drinker_status(current vs. never)	rs2904350	G	A	0.0830119	0.0167966	24.43	7.72503e-07	-0.00480163	0.00158934	0.0025
Rheumatoid arthritis	Alcohol_drinker_status(current vs. never)	rs2982491	A	G	0.0934751	0.0200658	21.7	3.18632e-06	-0.00190826	0.00169814	0.26
Rheumatoid arthritis	Alcohol_drinker_status(current vs. never)	rs3087243	G	A	-0.102475	0.0150399	46.42	9.52138e-12	0.000894674	0.00109478	0.41
Rheumatoid arthritis	Alcohol_drinker_status(current vs. never)	rs3115354	G	A	0.263533	0.0539957	23.82	1.0575e-06	-0.000563972	0.0025976	0.82
Rheumatoid arthritis	Alcohol_drinker_status(current vs. never)	rs3118470	T	C	0.0864864	0.014047	37.91	7.41669e-10	-0.000348375	0.00116865	0.75
Rheumatoid arthritis	Alcohol_drinker_status(current vs. never)	rs3132893	C	A	0.0941264	0.0180796	27.1	1.9273e-07	0.00117179	0.00165221	0.49
Rheumatoid arthritis	Alcohol_drinker_status(current vs. never)	rs34536443	G	C	-0.344096	0.0453617	57.54	3.30902e-14	0.00714872	0.00268387	0.0077
Rheumatoid arthritis	Alcohol_drinker_status(current vs. never)	rs35403056	G	A	-0.0738831	0.0156994	22.15	2.52488e-06	0.000377829	0.00115111	0.74
Rheumatoid arthritis	Alcohol_drinker_status(current vs. never)	rs35472395	A	G	-0.711861	0.148981	22.83	1.76872e-06	0.0080195	0.00690973	0.25
Rheumatoid arthritis	Alcohol_drinker_status(current vs. never)	rs3757387	T	C	0.0787546	0.0140905	31.24	2.28113e-08	0.000518698	0.00109379	0.64
Rheumatoid arthritis	Alcohol_drinker_status(current vs. never)	rs3793472	G	A	-0.0741603	0.0162374	20.86	4.94174e-06	0.000510641	0.00125458	0.69
Rheumatoid arthritis	Alcohol_drinker_status(current vs. never)	rs4274624	C	T	-0.11102	0.0163154	46.3	1.01321e-11	0.000803511	0.00130456	0.53
Rheumatoid arthritis	Alcohol_drinker_status(current vs. never)	rs4713723	A	C	-0.0777103	0.0145965	28.34	1.01571e-07	0.00182812	0.00115228	0.11
Rheumatoid arthritis	Alcohol_drinker_status(current vs. never)	rs4840568	G	A	0.0759274	0.0157976	23.1	1.5378e-06	-0.0011717	0.00123077	0.34
Rheumatoid arthritis	Alcohol_drinker_status(current vs. never)	rs55842014	G	A	-0.0738919	0.0156337	22.34	2.28476e-06	-0.000695005	0.0011577	0.55
Rheumatoid arthritis	Alcohol_drinker_status(current vs. never)	rs6065926	A	G	0.0790765	0.0158734	24.82	6.30231e-07	-0.00366892	0.00126864	0.0039
Rheumatoid arthritis	Alcohol_drinker_status(current vs. never)	rs62054623	A	G	-0.112601	0.0231622	23.63	1.16539e-06	0.00267931	0.00219842	0.22
Rheumatoid arthritis	Alcohol_drinker_status(current vs. never)	rs73170759	A	T	0.175332	0.0361359	23.54	1.22219e-06	-0.00168072	0.00427395	0.7
Rheumatoid arthritis	Alcohol_drinker_status(current vs. never)	rs73696197	T	C	0.36082	0.0751051	23.08	1.55367e-06	-0.00278544	0.00394701	0.48
Rheumatoid arthritis	Alcohol_drinker_status(current vs. never)	rs74611185	C	A	0.120126	0.020759	33.49	7.1786e-09	0.000661295	0.00177245	0.71
Rheumatoid arthritis	Alcohol_drinker_status(current vs. never)	rs7553012	C	A	-0.0848624	0.0165529	26.28	2.94788e-07	-0.000111547	0.0012408	0.93
Rheumatoid arthritis	Alcohol_drinker_status(current vs. never)	rs75725733	G	A	0.10962	0.0180291	36.97	1.20066e-09	-0.000111755	0.0016289	0.95
Rheumatoid arthritis	Alcohol_drinker_status(current vs. never)	rs7711316	T	C	0.110085	0.0238257	21.35	3.82939e-06	0.00225302	0.0021234	0.29
Rheumatoid arthritis	Alcohol_drinker_status(current vs. never)	rs7731626	G	A	-0.0988348	0.0158098	39.08	4.06518e-10	-0.00128379	0.00112278	0.25
Rheumatoid arthritis	Alcohol_drinker_status(current vs. never)	rs78248443	C	T	-0.180166	0.0278095	41.97	9.25763e-11	0.0055545	0.00256899	0.031
Rheumatoid arthritis	Alcohol_drinker_status(current vs. never)	rs8002731	A	C	-0.0887314	0.0146839	36.52	1.51489e-09	-0.00167878	0.00114257	0.14
Rheumatoid arthritis	Alcohol_drinker_status(current vs. never)	rs8121509	T	C	0.0706168	0.0141162	25.03	5.65861e-07	0.00161409	0.00109402	0.14
Rheumatoid arthritis	Alcohol_drinker_status(current vs. never)	rs871998	T	C	0.0777249	0.0140635	30.54	3.2628e-08	-0.00185906	0.0010929	0.089
Rheumatoid arthritis	Alcohol_drinker_status(current vs. never)	rs9268543	A	T	0.549159	0.0172525	1013.19	1e-200	0.00316744	0.00140192	0.025
Rheumatoid arthritis	Alcohol_drinker_status(current vs. never)	rs9277552	C	T	-0.221933	0.0195133	129.35	5.67153e-30	-0.00166717	0.00133258	0.21
Rheumatoid arthritis	Alcohol_drinker_status(current vs. never)	rs9393641	T	C	-0.0807004	0.0159547	25.58	4.23428e-07	4.80136e-05	0.00131395	0.98
Rheumatoid arthritis	Alcohol_drinker_status(current vs. never)	rs9676464	C	T	-0.0659792	0.0141941	21.61	3.34572e-06	0.00128132	0.00110766	0.25
Rheumatoid arthritis	Among_current_drinkers(drinks usually with meals yes + it varies vs. no)	rs10131490	A	G	-0.0719653	0.015336	22.02	2.6978e-06	-0.000139816	0.00257925	0.94
Rheumatoid arthritis	Among_current_drinkers(drinks usually with meals yes + it varies vs. no)	rs10424537	T	C	-0.0659103	0.0143567	21.08	4.41306e-06	-0.00250025	0.00233124	0.28
Rheumatoid arthritis	Among_current_drinkers(drinks usually with meals yes + it varies vs. no)	rs10747761	G	A	0.0962258	0.0210166	20.96	4.68209e-06	0.00160649	0.00346666	0.64
Rheumatoid arthritis	Among_current_drinkers(drinks usually with meals yes + it varies vs. no)	rs10772008	C	T	-0.0811885	0.0177384	20.95	4.71704e-06	-0.000845982	0.00299406	0.78
Rheumatoid arthritis	Among_current_drinkers(drinks usually with meals yes + it varies vs. no)	rs10776751	G	A	0.104377	0.0187126	31.11	2.43416e-08	-0.00895824	0.00465743	0.056
Rheumatoid arthritis	Among_current_drinkers(drinks usually with meals yes + it varies vs. no)	rs11038895	C	T	0.0896445	0.0176547	25.78	3.82103e-07	-0.00628374	0.00413547	0.13
Rheumatoid arthritis	Among_current_drinkers(drinks usually with meals yes + it varies vs. no)	rs113167346	C	T	0.18961	0.0402341	22.21	2.44484e-06	0.00883396	0.00712949	0.21
Rheumatoid arthritis	Among_current_drinkers(drinks usually with meals yes + it varies vs. no)	rs115502168	G	C	0.202826	0.0442288	21.03	4.52158e-06	-0.00466346	0.00892849	0.6
Rheumatoid arthritis	Among_current_drinkers(drinks usually with meals yes + it varies vs. no)	rs11554159	G	A	-0.0774814	0.0163074	22.57	2.02116e-06	0.00170913	0.00259673	0.5
Rheumatoid arthritis	Among_current_drinkers(drinks usually with meals yes + it varies vs. no)	rs116952958	G	A	0.195569	0.0426255	21.05	4.47353e-06	-0.0301135	0.0151722	0.046
Rheumatoid arthritis	Among_current_drinkers(drinks usually with meals yes + it varies vs. no)	rs117292830	G	A	0.691153	0.0304302	515.87	3.35738e-114	0.00860918	0.00714972	0.22
Rheumatoid arthritis	Among_current_drinkers(drinks usually with meals yes + it varies vs. no)	rs117753409	C	A	0.125382	0.0242704	26.69	2.39084e-07	-0.0135948	0.00733984	0.064
Rheumatoid arthritis	Among_current_drinkers(drinks usually with meals yes + it varies vs. no)	rs12498981	A	G	0.105457	0.0184836	32.55	1.16057e-08	-0.00992336	0.00364367	0.0068
Rheumatoid arthritis	Among_current_drinkers(drinks usually with meals yes + it varies vs. no)	rs13160369	C	G	0.0995187	0.0189588	27.55	1.52764e-07	-0.00103654	0.00319413	0.74
Rheumatoid arthritis	Among_current_drinkers(drinks usually with meals yes + it varies vs. no)	rs13419672	C	T	0.1897	0.0413104	21.09	4.38904e-06	0.00484995	0.00607196	0.43
Rheumatoid arthritis	Among_current_drinkers(drinks usually with meals yes + it varies vs. no)	rs142770866	G	A	-0.130659	0.0265885	24.15	8.91908e-07	0.000889298	0.0041533	0.81
Rheumatoid arthritis	Among_current_drinkers(drinks usually with meals yes + it varies vs. no)	rs1451723	C	T	0.0668365	0.0140753	22.55	2.04923e-06	0.00027891	0.0023424	0.9
Rheumatoid arthritis	Among_current_drinkers(drinks usually with meals yes + it varies vs. no)	rs1516982	A	G	-0.122216	0.0208452	34.38	4.54527e-09	-0.00366598	0.00315664	0.24
Rheumatoid arthritis	Among_current_drinkers(drinks usually with meals yes + it varies vs. no)	rs1571878	C	T	-0.0869301	0.0140583	38.24	6.26801e-10	0.000930475	0.00232859	0.69
Rheumatoid arthritis	Among_current_drinkers(drinks usually with meals yes + it varies vs. no)	rs1660322	T	C	0.070404	0.0151539	21.58	3.38563e-06	0.00216856	0.00249088	0.39
Rheumatoid arthritis	Among_current_drinkers(drinks usually with meals yes + it varies vs. no)	rs181190735	A	C	0.552077	0.119263	21.43	3.67291e-06	0.0256422	0.0164145	0.13
Rheumatoid arthritis	Among_current_drinkers(drinks usually with meals yes + it varies vs. no)	rs2013002	T	C	-0.106713	0.0142914	55.76	8.21107e-14	-0.00415437	0.00235714	0.076
Rheumatoid arthritis	Among_current_drinkers(drinks usually with meals yes + it varies vs. no)	rs2179096	C	T	0.106742	0.0146404	53.16	3.07822e-13	-0.00523598	0.00243232	0.031
Rheumatoid arthritis	Among_current_drinkers(drinks usually with meals yes + it varies vs. no)	rs224329	T	C	0.0685846	0.0142919	23.03	1.59588e-06	0.00302631	0.00240281	0.2
Rheumatoid arthritis	Among_current_drinkers(drinks usually with meals yes + it varies vs. no)	rs2296740	A	G	0.203539	0.0145149	196.64	1.13032e-44	0.00144427	0.00231592	0.53
Rheumatoid arthritis	Among_current_drinkers(drinks usually with meals yes + it varies vs. no)	rs2476601	A	G	-0.345856	0.0181724	362.21	9.27684e-81	0.00893388	0.00381925	0.019
Rheumatoid arthritis	Among_current_drinkers(drinks usually with meals yes + it varies vs. no)	rs28402932	A	G	-0.0684258	0.0148395	21.26	4.00618e-06	0.000983366	0.0023724	0.67
Rheumatoid arthritis	Among_current_drinkers(drinks usually with meals yes + it varies vs. no)	rs28579922	G	A	-0.537701	0.0236876	515.28	4.50817e-114	-0.00126834	0.0040393	0.74
Rheumatoid arthritis	Among_current_drinkers(drinks usually with meals yes + it varies vs. no)	rs28829300	C	T	0.0788322	0.0169075	21.74	3.12284e-06	-0.00151747	0.00296145	0.61
Rheumatoid arthritis	Among_current_drinkers(drinks usually with meals yes + it varies vs. no)	rs2904350	G	A	0.0830119	0.0167966	24.43	7.72503e-07	0.000518086	0.0033679	0.87
Rheumatoid arthritis	Among_current_drinkers(drinks usually with meals yes + it varies vs. no)	rs2982491	A	G	0.0934751	0.0200658	21.7	3.18632e-06	-0.00343198	0.00359826	0.34
Rheumatoid arthritis	Among_current_drinkers(drinks usually with meals yes + it varies vs. no)	rs3087243	G	A	-0.102475	0.0150399	46.42	9.52138e-12	-0.000921931	0.00231848	0.67
Rheumatoid arthritis	Among_current_drinkers(drinks usually with meals yes + it varies vs. no)	rs3115354	G	A	0.263533	0.0539957	23.82	1.0575e-06	0.000737291	0.00551196	0.91
Rheumatoid arthritis	Among_current_drinkers(drinks usually with meals yes + it varies vs. no)	rs3118470	T	C	0.0864864	0.014047	37.91	7.41669e-10	0.00247458	0.00247594	0.31
Rheumatoid arthritis	Among_current_drinkers(drinks usually with meals yes + it varies vs. no)	rs3132893	C	A	0.0941264	0.0180796	27.1	1.9273e-07	0.00113325	0.00350097	0.74
Rheumatoid arthritis	Among_current_drinkers(drinks usually with meals yes + it varies vs. no)	rs34536443	G	C	-0.344096	0.0453617	57.54	3.30902e-14	0.00594311	0.00568135	0.29
Rheumatoid arthritis	Among_current_drinkers(drinks usually with meals yes + it varies vs. no)	rs35403056	G	A	-0.0738831	0.0156994	22.15	2.52488e-06	0.00600288	0.00243913	0.013
Rheumatoid arthritis	Among_current_drinkers(drinks usually with meals yes + it varies vs. no)	rs35472395	A	G	-0.711861	0.148981	22.83	1.76872e-06	0.00339379	0.0147196	0.83
Rheumatoid arthritis	Among_current_drinkers(drinks usually with meals yes + it varies vs. no)	rs3757387	T	C	0.0787546	0.0140905	31.24	2.28113e-08	0.00156043	0.00231774	0.51
Rheumatoid arthritis	Among_current_drinkers(drinks usually with meals yes + it varies vs. no)	rs3793472	G	A	-0.0741603	0.0162374	20.86	4.94174e-06	-0.000181507	0.00265911	0.93
Rheumatoid arthritis	Among_current_drinkers(drinks usually with meals yes + it varies vs. no)	rs4274624	C	T	-0.11102	0.0163154	46.3	1.01321e-11	0.00233933	0.00276214	0.39
Rheumatoid arthritis	Among_current_drinkers(drinks usually with meals yes + it varies vs. no)	rs4713723	A	C	-0.0777103	0.0145965	28.34	1.01571e-07	-0.00181	0.00244297	0.46
Rheumatoid arthritis	Among_current_drinkers(drinks usually with meals yes + it varies vs. no)	rs4840568	G	A	0.0759274	0.0157976	23.1	1.5378e-06	-0.00317893	0.0026101	0.22
Rheumatoid arthritis	Among_current_drinkers(drinks usually with meals yes + it varies vs. no)	rs55842014	G	A	-0.0738919	0.0156337	22.34	2.28476e-06	-0.0010389	0.00245227	0.67
Rheumatoid arthritis	Among_current_drinkers(drinks usually with meals yes + it varies vs. no)	rs6065926	A	G	0.0790765	0.0158734	24.82	6.30231e-07	-0.00301196	0.00269059	0.26
Rheumatoid arthritis	Among_current_drinkers(drinks usually with meals yes + it varies vs. no)	rs62054623	A	G	-0.112601	0.0231622	23.63	1.16539e-06	-0.0017922	0.00466206	0.7
Rheumatoid arthritis	Among_current_drinkers(drinks usually with meals yes + it varies vs. no)	rs73170759	A	T	0.175332	0.0361359	23.54	1.22219e-06	0.0151988	0.00909436	0.096
Rheumatoid arthritis	Among_current_drinkers(drinks usually with meals yes + it varies vs. no)	rs73696197	T	C	0.36082	0.0751051	23.08	1.55367e-06	0.0119014	0.00837461	0.15
Rheumatoid arthritis	Among_current_drinkers(drinks usually with meals yes + it varies vs. no)	rs74611185	C	A	0.120126	0.020759	33.49	7.1786e-09	-0.000729307	0.00375489	0.86
Rheumatoid arthritis	Among_current_drinkers(drinks usually with meals yes + it varies vs. no)	rs7553012	C	A	-0.0848624	0.0165529	26.28	2.94788e-07	-0.00105387	0.00262766	0.68
Rheumatoid arthritis	Among_current_drinkers(drinks usually with meals yes + it varies vs. no)	rs75725733	G	A	0.10962	0.0180291	36.97	1.20066e-09	-0.00602941	0.00345278	0.075
Rheumatoid arthritis	Among_current_drinkers(drinks usually with meals yes + it varies vs. no)	rs7711316	T	C	0.110085	0.0238257	21.35	3.82939e-06	-0.002814	0.0045033	0.54
Rheumatoid arthritis	Among_current_drinkers(drinks usually with meals yes + it varies vs. no)	rs7731626	G	A	-0.0988348	0.0158098	39.08	4.06518e-10	-0.00515452	0.00237852	0.029
Rheumatoid arthritis	Among_current_drinkers(drinks usually with meals yes + it varies vs. no)	rs78248443	C	T	-0.180166	0.0278095	41.97	9.25763e-11	0.00537382	0.00545075	0.33
Rheumatoid arthritis	Among_current_drinkers(drinks usually with meals yes + it varies vs. no)	rs8002731	A	C	-0.0887314	0.0146839	36.52	1.51489e-09	-0.0038171	0.00242143	0.11
Rheumatoid arthritis	Among_current_drinkers(drinks usually with meals yes + it varies vs. no)	rs8121509	T	C	0.0706168	0.0141162	25.03	5.65861e-07	0.0018002	0.00232009	0.44
Rheumatoid arthritis	Among_current_drinkers(drinks usually with meals yes + it varies vs. no)	rs871998	T	C	0.0777249	0.0140635	30.54	3.2628e-08	-0.00527472	0.00231664	0.024
Rheumatoid arthritis	Among_current_drinkers(drinks usually with meals yes + it varies vs. no)	rs9268543	A	T	0.549159	0.0172525	1013.19	1e-200	-0.00490457	0.00297279	0.093
Rheumatoid arthritis	Among_current_drinkers(drinks usually with meals yes + it varies vs. no)	rs9277552	C	T	-0.221933	0.0195133	129.35	5.67153e-30	0.00253747	0.00282805	0.38
Rheumatoid arthritis	Among_current_drinkers(drinks usually with meals yes + it varies vs. no)	rs9393641	T	C	-0.0807004	0.0159547	25.58	4.23428e-07	0.00196829	0.00278532	0.48
Rheumatoid arthritis	Among_current_drinkers(drinks usually with meals yes + it varies vs. no)	rs9676464	C	T	-0.0659792	0.0141941	21.61	3.34572e-06	-0.0012465	0.00234871	0.59
Rheumatoid arthritis	Among_current_drinkers(drinks usually with meals yes vs. no)	rs10131490	A	G	-0.0719653	0.015336	22.02	2.6978e-06	-0.000936599	0.00348766	0.74
Rheumatoid arthritis	Among_current_drinkers(drinks usually with meals yes vs. no)	rs10424537	T	C	-0.0659103	0.0143567	21.08	4.41306e-06	-0.00472237	0.003152	0.12
Rheumatoid arthritis	Among_current_drinkers(drinks usually with meals yes vs. no)	rs10747761	G	A	0.0962258	0.0210166	20.96	4.68209e-06	-0.000238696	0.00468924	0.99
Rheumatoid arthritis	Among_current_drinkers(drinks usually with meals yes vs. no)	rs10772008	C	T	-0.0811885	0.0177384	20.95	4.71704e-06	-0.000725523	0.00405231	0.83
Rheumatoid arthritis	Among_current_drinkers(drinks usually with meals yes vs. no)	rs10776751	G	A	0.104377	0.0187126	31.11	2.43416e-08	-0.012258	0.00628988	0.055
Rheumatoid arthritis	Among_current_drinkers(drinks usually with meals yes vs. no)	rs11038895	C	T	0.0896445	0.0176547	25.78	3.82103e-07	-0.0158226	0.00557444	0.0055
Rheumatoid arthritis	Among_current_drinkers(drinks usually with meals yes vs. no)	rs113167346	C	T	0.18961	0.0402341	22.21	2.44484e-06	0.0111413	0.00962362	0.23
Rheumatoid arthritis	Among_current_drinkers(drinks usually with meals yes vs. no)	rs115502168	G	C	0.202826	0.0442288	21.03	4.52158e-06	-0.0044624	0.0120407	0.72
Rheumatoid arthritis	Among_current_drinkers(drinks usually with meals yes vs. no)	rs11554159	G	A	-0.0774814	0.0163074	22.57	2.02116e-06	0.00558133	0.00351667	0.11
Rheumatoid arthritis	Among_current_drinkers(drinks usually with meals yes vs. no)	rs116952958	G	A	0.195569	0.0426255	21.05	4.47353e-06	-0.0485592	0.02056	0.019
Rheumatoid arthritis	Among_current_drinkers(drinks usually with meals yes vs. no)	rs117292830	G	A	0.691153	0.0304302	515.87	3.35738e-114	0.0172635	0.00966827	0.071
Rheumatoid arthritis	Among_current_drinkers(drinks usually with meals yes vs. no)	rs117753409	C	A	0.125382	0.0242704	26.69	2.39084e-07	-0.0199697	0.00995999	0.052
Rheumatoid arthritis	Among_current_drinkers(drinks usually with meals yes vs. no)	rs12498981	A	G	0.105457	0.0184836	32.55	1.16057e-08	-0.0143054	0.00492284	0.0044
Rheumatoid arthritis	Among_current_drinkers(drinks usually with meals yes vs. no)	rs13160369	C	G	0.0995187	0.0189588	27.55	1.52764e-07	-0.00103389	0.00431351	0.79
Rheumatoid arthritis	Among_current_drinkers(drinks usually with meals yes vs. no)	rs13419672	C	T	0.1897	0.0413104	21.09	4.38904e-06	-0.000394378	0.00817515	0.94
Rheumatoid arthritis	Among_current_drinkers(drinks usually with meals yes vs. no)	rs142770866	G	A	-0.130659	0.0265885	24.15	8.91908e-07	0.00103815	0.00562053	0.77
Rheumatoid arthritis	Among_current_drinkers(drinks usually with meals yes vs. no)	rs1451723	C	T	0.0668365	0.0140753	22.55	2.04923e-06	0.0018808	0.00316713	0.58
Rheumatoid arthritis	Among_current_drinkers(drinks usually with meals yes vs. no)	rs1516982	A	G	-0.122216	0.0208452	34.38	4.54527e-09	-0.00329287	0.00426766	0.44
Rheumatoid arthritis	Among_current_drinkers(drinks usually with meals yes vs. no)	rs1571878	C	T	-0.0869301	0.0140583	38.24	6.26801e-10	0.000632327	0.00314611	0.81
Rheumatoid arthritis	Among_current_drinkers(drinks usually with meals yes vs. no)	rs1660322	T	C	0.070404	0.0151539	21.58	3.38563e-06	0.0021056	0.00336865	0.52
Rheumatoid arthritis	Among_current_drinkers(drinks usually with meals yes vs. no)	rs181190735	A	C	0.552077	0.119263	21.43	3.67291e-06	0.0342687	0.0221221	0.12
Rheumatoid arthritis	Among_current_drinkers(drinks usually with meals yes vs. no)	rs2013002	T	C	-0.106713	0.0142914	55.76	8.21107e-14	-0.0064442	0.00318692	0.045
Rheumatoid arthritis	Among_current_drinkers(drinks usually with meals yes vs. no)	rs2179096	C	T	0.106742	0.0146404	53.16	3.07822e-13	-0.0092417	0.00328861	0.0054
Rheumatoid arthritis	Among_current_drinkers(drinks usually with meals yes vs. no)	rs224329	T	C	0.0685846	0.0142919	23.03	1.59588e-06	0.00490377	0.00325011	0.13
Rheumatoid arthritis	Among_current_drinkers(drinks usually with meals yes vs. no)	rs2296740	A	G	0.203539	0.0145149	196.64	1.13032e-44	0.00114163	0.00313154	0.7
Rheumatoid arthritis	Among_current_drinkers(drinks usually with meals yes vs. no)	rs2476601	A	G	-0.345856	0.0181724	362.21	9.27684e-81	0.0123331	0.00515941	0.016
Rheumatoid arthritis	Among_current_drinkers(drinks usually with meals yes vs. no)	rs28402932	A	G	-0.0684258	0.0148395	21.26	4.00618e-06	0.00319799	0.00320672	0.29
Rheumatoid arthritis	Among_current_drinkers(drinks usually with meals yes vs. no)	rs28579922	G	A	-0.537701	0.0236876	515.28	4.50817e-114	-0.00259997	0.00545032	0.6
Rheumatoid arthritis	Among_current_drinkers(drinks usually with meals yes vs. no)	rs28829300	C	T	0.0788322	0.0169075	21.74	3.12284e-06	-0.0011646	0.00400337	0.75
Rheumatoid arthritis	Among_current_drinkers(drinks usually with meals yes vs. no)	rs2904350	G	A	0.0830119	0.0167966	24.43	7.72503e-07	0.00322894	0.00456148	0.47
Rheumatoid arthritis	Among_current_drinkers(drinks usually with meals yes vs. no)	rs2982491	A	G	0.0934751	0.0200658	21.7	3.18632e-06	-0.00439732	0.00486904	0.4
Rheumatoid arthritis	Among_current_drinkers(drinks usually with meals yes vs. no)	rs3087243	G	A	-0.102475	0.0150399	46.42	9.52138e-12	-0.00251717	0.00312927	0.41
Rheumatoid arthritis	Among_current_drinkers(drinks usually with meals yes vs. no)	rs3115354	G	A	0.263533	0.0539957	23.82	1.0575e-06	0.00784724	0.00747417	0.29
Rheumatoid arthritis	Among_current_drinkers(drinks usually with meals yes vs. no)	rs3118470	T	C	0.0864864	0.014047	37.91	7.41669e-10	0.00446077	0.00334643	0.18
Rheumatoid arthritis	Among_current_drinkers(drinks usually with meals yes vs. no)	rs3132893	C	A	0.0941264	0.0180796	27.1	1.9273e-07	0.00434037	0.00473346	0.36
Rheumatoid arthritis	Among_current_drinkers(drinks usually with meals yes vs. no)	rs34536443	G	C	-0.344096	0.0453617	57.54	3.30902e-14	0.00990483	0.00767317	0.19
Rheumatoid arthritis	Among_current_drinkers(drinks usually with meals yes vs. no)	rs35403056	G	A	-0.0738831	0.0156994	22.15	2.52488e-06	0.0114225	0.00329649	0.0005
Rheumatoid arthritis	Among_current_drinkers(drinks usually with meals yes vs. no)	rs35472395	A	G	-0.711861	0.148981	22.83	1.76872e-06	-0.00472557	0.0198004	0.84
Rheumatoid arthritis	Among_current_drinkers(drinks usually with meals yes vs. no)	rs3757387	T	C	0.0787546	0.0140905	31.24	2.28113e-08	0.00192511	0.00313522	0.57
Rheumatoid arthritis	Among_current_drinkers(drinks usually with meals yes vs. no)	rs3793472	G	A	-0.0741603	0.0162374	20.86	4.94174e-06	0.00299891	0.00358777	0.43
Rheumatoid arthritis	Among_current_drinkers(drinks usually with meals yes vs. no)	rs4274624	C	T	-0.11102	0.0163154	46.3	1.01321e-11	0.000132248	0.00373679	0.99
Rheumatoid arthritis	Among_current_drinkers(drinks usually with meals yes vs. no)	rs4713723	A	C	-0.0777103	0.0145965	28.34	1.01571e-07	-0.00388423	0.00330311	0.24
Rheumatoid arthritis	Among_current_drinkers(drinks usually with meals yes vs. no)	rs4840568	G	A	0.0759274	0.0157976	23.1	1.5378e-06	-0.00538247	0.00352932	0.13
Rheumatoid arthritis	Among_current_drinkers(drinks usually with meals yes vs. no)	rs55842014	G	A	-0.0738919	0.0156337	22.34	2.28476e-06	-0.000341211	0.00331646	0.92
Rheumatoid arthritis	Among_current_drinkers(drinks usually with meals yes vs. no)	rs6065926	A	G	0.0790765	0.0158734	24.82	6.30231e-07	-0.00393133	0.00363238	0.28
Rheumatoid arthritis	Among_current_drinkers(drinks usually with meals yes vs. no)	rs62054623	A	G	-0.112601	0.0231622	23.63	1.16539e-06	-0.00131342	0.00631128	0.83
Rheumatoid arthritis	Among_current_drinkers(drinks usually with meals yes vs. no)	rs73170759	A	T	0.175332	0.0361359	23.54	1.22219e-06	0.0226601	0.0122873	0.062
Rheumatoid arthritis	Among_current_drinkers(drinks usually with meals yes vs. no)	rs73696197	T	C	0.36082	0.0751051	23.08	1.55367e-06	0.00659831	0.0112472	0.52
Rheumatoid arthritis	Among_current_drinkers(drinks usually with meals yes vs. no)	rs74611185	C	A	0.120126	0.020759	33.49	7.1786e-09	0.000595597	0.00507449	0.89
Rheumatoid arthritis	Among_current_drinkers(drinks usually with meals yes vs. no)	rs7553012	C	A	-0.0848624	0.0165529	26.28	2.94788e-07	-0.00265957	0.00355143	0.43
Rheumatoid arthritis	Among_current_drinkers(drinks usually with meals yes vs. no)	rs75725733	G	A	0.10962	0.0180291	36.97	1.20066e-09	-0.00805899	0.00467289	0.071
Rheumatoid arthritis	Among_current_drinkers(drinks usually with meals yes vs. no)	rs7711316	T	C	0.110085	0.0238257	21.35	3.82939e-06	-0.00756073	0.00607758	0.21
Rheumatoid arthritis	Among_current_drinkers(drinks usually with meals yes vs. no)	rs7731626	G	A	-0.0988348	0.0158098	39.08	4.06518e-10	-0.00710027	0.00321644	0.028
Rheumatoid arthritis	Among_current_drinkers(drinks usually with meals yes vs. no)	rs78248443	C	T	-0.180166	0.0278095	41.97	9.25763e-11	0.00972284	0.00737236	0.19
Rheumatoid arthritis	Among_current_drinkers(drinks usually with meals yes vs. no)	rs8002731	A	C	-0.0887314	0.0146839	36.52	1.51489e-09	-0.0039103	0.00327564	0.23
Rheumatoid arthritis	Among_current_drinkers(drinks usually with meals yes vs. no)	rs8121509	T	C	0.0706168	0.0141162	25.03	5.65861e-07	0.00257026	0.00313808	0.41
Rheumatoid arthritis	Among_current_drinkers(drinks usually with meals yes vs. no)	rs871998	T	C	0.0777249	0.0140635	30.54	3.2628e-08	-0.00578073	0.00313061	0.066
Rheumatoid arthritis	Among_current_drinkers(drinks usually with meals yes vs. no)	rs9268543	A	T	0.549159	0.0172525	1013.19	1e-200	-0.00739352	0.00402516	0.061
Rheumatoid arthritis	Among_current_drinkers(drinks usually with meals yes vs. no)	rs9277552	C	T	-0.221933	0.0195133	129.35	5.67153e-30	0.00100558	0.00381938	0.79
Rheumatoid arthritis	Among_current_drinkers(drinks usually with meals yes vs. no)	rs9393641	T	C	-0.0807004	0.0159547	25.58	4.23428e-07	0.00207894	0.00376417	0.61
Rheumatoid arthritis	Among_current_drinkers(drinks usually with meals yes vs. no)	rs9676464	C	T	-0.0659792	0.0141941	21.61	3.34572e-06	-0.00241164	0.00317367	0.43
Rheumatoid arthritis	Among_current_drinkers(drinks usually with meals yes, it varies, no)	rs10131490	A	G	-0.0719653	0.015336	22.02	2.6978e-06	-0.00183098	0.00261024	0.48
Rheumatoid arthritis	Among_current_drinkers(drinks usually with meals yes, it varies, no)	rs10424537	T	C	-0.0659103	0.0143567	21.08	4.41306e-06	-0.00473183	0.0023592	0.047
Rheumatoid arthritis	Among_current_drinkers(drinks usually with meals yes, it varies, no)	rs10747761	G	A	0.0962258	0.0210166	20.96	4.68209e-06	-0.00335646	0.00350849	0.35
Rheumatoid arthritis	Among_current_drinkers(drinks usually with meals yes, it varies, no)	rs10772008	C	T	-0.0811885	0.0177384	20.95	4.71704e-06	-0.00238274	0.00303019	0.43
Rheumatoid arthritis	Among_current_drinkers(drinks usually with meals yes, it varies, no)	rs10776751	G	A	0.104377	0.0187126	31.11	2.43416e-08	-0.00610099	0.00471242	0.22
Rheumatoid arthritis	Among_current_drinkers(drinks usually with meals yes, it varies, no)	rs11038895	C	T	0.0896445	0.0176547	25.78	3.82103e-07	-0.0121133	0.00418474	0.0042
Rheumatoid arthritis	Among_current_drinkers(drinks usually with meals yes, it varies, no)	rs113167346	C	T	0.18961	0.0402341	22.21	2.44484e-06	0.00893548	0.00721302	0.21
Rheumatoid arthritis	Among_current_drinkers(drinks usually with meals yes, it varies, no)	rs115502168	G	C	0.202826	0.0442288	21.03	4.52158e-06	-0.00282948	0.00903391	0.74
Rheumatoid arthritis	Among_current_drinkers(drinks usually with meals yes, it varies, no)	rs11554159	G	A	-0.0774814	0.0163074	22.57	2.02116e-06	0.00615391	0.00262787	0.02
Rheumatoid arthritis	Among_current_drinkers(drinks usually with meals yes, it varies, no)	rs116952958	G	A	0.195569	0.0426255	21.05	4.47353e-06	-0.031523	0.0153535	0.037
Rheumatoid arthritis	Among_current_drinkers(drinks usually with meals yes, it varies, no)	rs117292830	G	A	0.691153	0.0304302	515.87	3.35738e-114	0.0117207	0.00723511	0.11
Rheumatoid arthritis	Among_current_drinkers(drinks usually with meals yes, it varies, no)	rs117753409	C	A	0.125382	0.0242704	26.69	2.39084e-07	-0.00927617	0.00742756	0.22
Rheumatoid arthritis	Among_current_drinkers(drinks usually with meals yes, it varies, no)	rs12498981	A	G	0.105457	0.0184836	32.55	1.16057e-08	-0.00960644	0.0036872	0.0089
Rheumatoid arthritis	Among_current_drinkers(drinks usually with meals yes, it varies, no)	rs13160369	C	G	0.0995187	0.0189588	27.55	1.52764e-07	-0.00211774	0.00323231	0.51
Rheumatoid arthritis	Among_current_drinkers(drinks usually with meals yes, it varies, no)	rs13419672	C	T	0.1897	0.0413104	21.09	4.38904e-06	-0.00533772	0.0061431	0.4
Rheumatoid arthritis	Among_current_drinkers(drinks usually with meals yes, it varies, no)	rs142770866	G	A	-0.130659	0.0265885	24.15	8.91908e-07	-0.00104708	0.00420312	0.84
Rheumatoid arthritis	Among_current_drinkers(drinks usually with meals yes, it varies, no)	rs1451723	C	T	0.0668365	0.0140753	22.55	2.04923e-06	0.00192192	0.00237031	0.4
Rheumatoid arthritis	Among_current_drinkers(drinks usually with meals yes, it varies, no)	rs1516982	A	G	-0.122216	0.0208452	34.38	4.54527e-09	-0.00356742	0.00319422	0.25
Rheumatoid arthritis	Among_current_drinkers(drinks usually with meals yes, it varies, no)	rs1571878	C	T	-0.0869301	0.0140583	38.24	6.26801e-10	-0.00123229	0.0023564	0.62
Rheumatoid arthritis	Among_current_drinkers(drinks usually with meals yes, it varies, no)	rs1660322	T	C	0.070404	0.0151539	21.58	3.38563e-06	6.24141e-05	0.00252053	0.98
Rheumatoid arthritis	Among_current_drinkers(drinks usually with meals yes, it varies, no)	rs181190735	A	C	0.552077	0.119263	21.43	3.67291e-06	0.0233381	0.0166099	0.16
Rheumatoid arthritis	Among_current_drinkers(drinks usually with meals yes, it varies, no)	rs2013002	T	C	-0.106713	0.0142914	55.76	8.21107e-14	-0.00601367	0.00238558	0.012
Rheumatoid arthritis	Among_current_drinkers(drinks usually with meals yes, it varies, no)	rs2179096	C	T	0.106742	0.0146404	53.16	3.07822e-13	-0.00781011	0.00246137	0.0015
Rheumatoid arthritis	Among_current_drinkers(drinks usually with meals yes, it varies, no)	rs224329	T	C	0.0685846	0.0142919	23.03	1.59588e-06	0.00406951	0.00243165	0.09
Rheumatoid arthritis	Among_current_drinkers(drinks usually with meals yes, it varies, no)	rs2296740	A	G	0.203539	0.0145149	196.64	1.13032e-44	0.000296699	0.00234358	0.89
Rheumatoid arthritis	Among_current_drinkers(drinks usually with meals yes, it varies, no)	rs2476601	A	G	-0.345856	0.0181724	362.21	9.27684e-81	0.0100896	0.00386435	0.0093
Rheumatoid arthritis	Among_current_drinkers(drinks usually with meals yes, it varies, no)	rs28402932	A	G	-0.0684258	0.0148395	21.26	4.00618e-06	0.0010808	0.00240101	0.64
Rheumatoid arthritis	Among_current_drinkers(drinks usually with meals yes, it varies, no)	rs28579922	G	A	-0.537701	0.0236876	515.28	4.50817e-114	-0.00219012	0.00408754	0.58
Rheumatoid arthritis	Among_current_drinkers(drinks usually with meals yes, it varies, no)	rs28829300	C	T	0.0788322	0.0169075	21.74	3.12284e-06	0.000483465	0.00299683	0.87
Rheumatoid arthritis	Among_current_drinkers(drinks usually with meals yes, it varies, no)	rs2904350	G	A	0.0830119	0.0167966	24.43	7.72503e-07	0.00402058	0.00340797	0.24
Rheumatoid arthritis	Among_current_drinkers(drinks usually with meals yes, it varies, no)	rs2982491	A	G	0.0934751	0.0200658	21.7	3.18632e-06	-0.00208412	0.00364123	0.57
Rheumatoid arthritis	Among_current_drinkers(drinks usually with meals yes, it varies, no)	rs3087243	G	A	-0.102475	0.0150399	46.42	9.52138e-12	-0.001577	0.00234564	0.44
Rheumatoid arthritis	Among_current_drinkers(drinks usually with meals yes, it varies, no)	rs3115354	G	A	0.263533	0.0539957	23.82	1.0575e-06	0.0105455	0.00557654	0.059
Rheumatoid arthritis	Among_current_drinkers(drinks usually with meals yes, it varies, no)	rs3118470	T	C	0.0864864	0.014047	37.91	7.41669e-10	0.00287242	0.00250547	0.24
Rheumatoid arthritis	Among_current_drinkers(drinks usually with meals yes, it varies, no)	rs3132893	C	A	0.0941264	0.0180796	27.1	1.9273e-07	0.00208684	0.00354269	0.53
Rheumatoid arthritis	Among_current_drinkers(drinks usually with meals yes, it varies, no)	rs34536443	G	C	-0.344096	0.0453617	57.54	3.30902e-14	0.00633922	0.0057495	0.27
Rheumatoid arthritis	Among_current_drinkers(drinks usually with meals yes, it varies, no)	rs35403056	G	A	-0.0738831	0.0156994	22.15	2.52488e-06	0.00924896	0.00246821	0.00014
Rheumatoid arthritis	Among_current_drinkers(drinks usually with meals yes, it varies, no)	rs35472395	A	G	-0.711861	0.148981	22.83	1.76872e-06	-0.0147551	0.0148951	0.35
Rheumatoid arthritis	Among_current_drinkers(drinks usually with meals yes, it varies, no)	rs3757387	T	C	0.0787546	0.0140905	31.24	2.28113e-08	0.00033476	0.00234544	0.88
Rheumatoid arthritis	Among_current_drinkers(drinks usually with meals yes, it varies, no)	rs3793472	G	A	-0.0741603	0.0162374	20.86	4.94174e-06	0.00296407	0.00269082	0.3
Rheumatoid arthritis	Among_current_drinkers(drinks usually with meals yes, it varies, no)	rs4274624	C	T	-0.11102	0.0163154	46.3	1.01321e-11	-0.000829768	0.0027945	0.74
Rheumatoid arthritis	Among_current_drinkers(drinks usually with meals yes, it varies, no)	rs4713723	A	C	-0.0777103	0.0145965	28.34	1.01571e-07	-0.00324711	0.00247214	0.18
Rheumatoid arthritis	Among_current_drinkers(drinks usually with meals yes, it varies, no)	rs4840568	G	A	0.0759274	0.0157976	23.1	1.5378e-06	-0.00358887	0.00264117	0.17
Rheumatoid arthritis	Among_current_drinkers(drinks usually with meals yes, it varies, no)	rs55842014	G	A	-0.0738919	0.0156337	22.34	2.28476e-06	7.57627e-05	0.00248144	0.98
Rheumatoid arthritis	Among_current_drinkers(drinks usually with meals yes, it varies, no)	rs6065926	A	G	0.0790765	0.0158734	24.82	6.30231e-07	-0.000718399	0.00272288	0.76
Rheumatoid arthritis	Among_current_drinkers(drinks usually with meals yes, it varies, no)	rs62054623	A	G	-0.112601	0.0231622	23.63	1.16539e-06	-0.00309655	0.00471777	0.51
Rheumatoid arthritis	Among_current_drinkers(drinks usually with meals yes, it varies, no)	rs73170759	A	T	0.175332	0.0361359	23.54	1.22219e-06	0.0143797	0.00920304	0.12
Rheumatoid arthritis	Among_current_drinkers(drinks usually with meals yes, it varies, no)	rs73696197	T	C	0.36082	0.0751051	23.08	1.55367e-06	0.000309952	0.00847429	0.92
Rheumatoid arthritis	Among_current_drinkers(drinks usually with meals yes, it varies, no)	rs74611185	C	A	0.120126	0.020759	33.49	7.1786e-09	0.000367593	0.00379977	0.93
Rheumatoid arthritis	Among_current_drinkers(drinks usually with meals yes, it varies, no)	rs7553012	C	A	-0.0848624	0.0165529	26.28	2.94788e-07	-0.00199464	0.00265869	0.47
Rheumatoid arthritis	Among_current_drinkers(drinks usually with meals yes, it varies, no)	rs75725733	G	A	0.10962	0.0180291	36.97	1.20066e-09	-0.00661178	0.00349388	0.053
Rheumatoid arthritis	Among_current_drinkers(drinks usually with meals yes, it varies, no)	rs7711316	T	C	0.110085	0.0238257	21.35	3.82939e-06	-0.00686965	0.00455713	0.14
Rheumatoid arthritis	Among_current_drinkers(drinks usually with meals yes, it varies, no)	rs7731626	G	A	-0.0988348	0.0158098	39.08	4.06518e-10	-0.00399665	0.00240695	0.094
Rheumatoid arthritis	Among_current_drinkers(drinks usually with meals yes, it varies, no)	rs78248443	C	T	-0.180166	0.0278095	41.97	9.25763e-11	0.00486791	0.00551511	0.37
Rheumatoid arthritis	Among_current_drinkers(drinks usually with meals yes, it varies, no)	rs8002731	A	C	-0.0887314	0.0146839	36.52	1.51489e-09	-0.00185141	0.00245075	0.46
Rheumatoid arthritis	Among_current_drinkers(drinks usually with meals yes, it varies, no)	rs8121509	T	C	0.0706168	0.0141162	25.03	5.65861e-07	0.000221138	0.00234793	0.92
Rheumatoid arthritis	Among_current_drinkers(drinks usually with meals yes, it varies, no)	rs871998	T	C	0.0777249	0.0140635	30.54	3.2628e-08	-0.00234846	0.00234427	0.32
Rheumatoid arthritis	Among_current_drinkers(drinks usually with meals yes, it varies, no)	rs9268543	A	T	0.549159	0.0172525	1013.19	1e-200	-0.00413161	0.0030083	0.17
Rheumatoid arthritis	Among_current_drinkers(drinks usually with meals yes, it varies, no)	rs9277552	C	T	-0.221933	0.0195133	129.35	5.67153e-30	0.000126731	0.00286182	0.96
Rheumatoid arthritis	Among_current_drinkers(drinks usually with meals yes, it varies, no)	rs9393641	T	C	-0.0807004	0.0159547	25.58	4.23428e-07	0.00131768	0.00281859	0.67
Rheumatoid arthritis	Among_current_drinkers(drinks usually with meals yes, it varies, no)	rs9676464	C	T	-0.0659792	0.0141941	21.61	3.34572e-06	-0.00192185	0.00237688	0.42
Rheumatoid arthritis	Beercider glasses per month	rs10131490	A	G	-0.0719653	0.015336	22.02	2.6978e-06	-0.00144445	0.00251896	0.54
Rheumatoid arthritis	Beercider glasses per month	rs10424537	T	C	-0.0659103	0.0143567	21.08	4.41306e-06	0.00810777	0.00227608	0.00036
Rheumatoid arthritis	Beercider glasses per month	rs10747761	G	A	0.0962258	0.0210166	20.96	4.68209e-06	0.00281126	0.00338534	0.38
Rheumatoid arthritis	Beercider glasses per month	rs10772008	C	T	-0.0811885	0.0177384	20.95	4.71704e-06	0.00347303	0.00292462	0.23
Rheumatoid arthritis	Beercider glasses per month	rs10776751	G	A	0.104377	0.0187126	31.11	2.43416e-08	0.000433222	0.00455277	0.93
Rheumatoid arthritis	Beercider glasses per month	rs11038895	C	T	0.0896445	0.0176547	25.78	3.82103e-07	0.00330947	0.00404086	0.42
Rheumatoid arthritis	Beercider glasses per month	rs113167346	C	T	0.18961	0.0402341	22.21	2.44484e-06	-0.0035848	0.00696325	0.56
Rheumatoid arthritis	Beercider glasses per month	rs115502168	G	C	0.202826	0.0442288	21.03	4.52158e-06	0.00562792	0.00872531	0.52
Rheumatoid arthritis	Beercider glasses per month	rs11554159	G	A	-0.0774814	0.0163074	22.57	2.02116e-06	-0.00432936	0.00253664	0.091
Rheumatoid arthritis	Beercider glasses per month	rs116952958	G	A	0.195569	0.0426255	21.05	4.47353e-06	-0.000454847	0.0148365	0.99
Rheumatoid arthritis	Beercider glasses per month	rs117292830	G	A	0.691153	0.0304302	515.87	3.35738e-114	0.00553427	0.00698536	0.43
Rheumatoid arthritis	Beercider glasses per month	rs117753409	C	A	0.125382	0.0242704	26.69	2.39084e-07	0.00692474	0.00718638	0.35
Rheumatoid arthritis	Beercider glasses per month	rs12498981	A	G	0.105457	0.0184836	32.55	1.16057e-08	0.00224603	0.00355389	0.54
Rheumatoid arthritis	Beercider glasses per month	rs13160369	C	G	0.0995187	0.0189588	27.55	1.52764e-07	0.0020462	0.00311713	0.55
Rheumatoid arthritis	Beercider glasses per month	rs13419672	C	T	0.1897	0.0413104	21.09	4.38904e-06	0.00163161	0.00593009	0.84
Rheumatoid arthritis	Beercider glasses per month	rs142770866	G	A	-0.130659	0.0265885	24.15	8.91908e-07	0.00744711	0.00405361	0.063
Rheumatoid arthritis	Beercider glasses per month	rs1451723	C	T	0.0668365	0.0140753	22.55	2.04923e-06	-6.85791e-05	0.00228676	0.99
Rheumatoid arthritis	Beercider glasses per month	rs1516982	A	G	-0.122216	0.0208452	34.38	4.54527e-09	0.00681942	0.00308356	0.023
Rheumatoid arthritis	Beercider glasses per month	rs1571878	C	T	-0.0869301	0.0140583	38.24	6.26801e-10	0.000333848	0.00227457	0.9
Rheumatoid arthritis	Beercider glasses per month	rs1660322	T	C	0.070404	0.0151539	21.58	3.38563e-06	0.000330586	0.00243224	0.86
Rheumatoid arthritis	Beercider glasses per month	rs181190735	A	C	0.552077	0.119263	21.43	3.67291e-06	0.000730418	0.0160229	0.98
Rheumatoid arthritis	Beercider glasses per month	rs2013002	T	C	-0.106713	0.0142914	55.76	8.21107e-14	0.00157121	0.00230266	0.49
Rheumatoid arthritis	Beercider glasses per month	rs2179096	C	T	0.106742	0.0146404	53.16	3.07822e-13	0.00539044	0.00237501	0.024
Rheumatoid arthritis	Beercider glasses per month	rs224329	T	C	0.0685846	0.0142919	23.03	1.59588e-06	-0.00362547	0.00234668	0.12
Rheumatoid arthritis	Beercider glasses per month	rs2296740	A	G	0.203539	0.0145149	196.64	1.13032e-44	-0.00313551	0.00226164	0.16
Rheumatoid arthritis	Beercider glasses per month	rs2476601	A	G	-0.345856	0.0181724	362.21	9.27684e-81	-0.00840903	0.0037261	0.025
Rheumatoid arthritis	Beercider glasses per month	rs28402932	A	G	-0.0684258	0.0148395	21.26	4.00618e-06	0.000247182	0.00231589	0.91
Rheumatoid arthritis	Beercider glasses per month	rs28579922	G	A	-0.537701	0.0236876	515.28	4.50817e-114	0.00366223	0.00394707	0.35
Rheumatoid arthritis	Beercider glasses per month	rs28829300	C	T	0.0788322	0.0169075	21.74	3.12284e-06	-0.00371969	0.00289128	0.21
Rheumatoid arthritis	Beercider glasses per month	rs2904350	G	A	0.0830119	0.0167966	24.43	7.72503e-07	-0.0113598	0.00329015	0.00058
Rheumatoid arthritis	Beercider glasses per month	rs2982491	A	G	0.0934751	0.0200658	21.7	3.18632e-06	0.00464987	0.00351626	0.18
Rheumatoid arthritis	Beercider glasses per month	rs3087243	G	A	-0.102475	0.0150399	46.42	9.52138e-12	-0.00237352	0.00226383	0.34
Rheumatoid arthritis	Beercider glasses per month	rs3115354	G	A	0.263533	0.0539957	23.82	1.0575e-06	-0.00673084	0.00538578	0.24
Rheumatoid arthritis	Beercider glasses per month	rs3118470	T	C	0.0864864	0.014047	37.91	7.41669e-10	0.00184333	0.00241765	0.45
Rheumatoid arthritis	Beercider glasses per month	rs3132893	C	A	0.0941264	0.0180796	27.1	1.9273e-07	0.00194502	0.0034173	0.54
Rheumatoid arthritis	Beercider glasses per month	rs34536443	G	C	-0.344096	0.0453617	57.54	3.30902e-14	-0.00290321	0.00556304	0.61
Rheumatoid arthritis	Beercider glasses per month	rs35403056	G	A	-0.0738831	0.0156994	22.15	2.52488e-06	-0.011905	0.00238111	4.5e-07
Rheumatoid arthritis	Beercider glasses per month	rs35472395	A	G	-0.711861	0.148981	22.83	1.76872e-06	-0.00601789	0.0143256	0.65
Rheumatoid arthritis	Beercider glasses per month	rs3757387	T	C	0.0787546	0.0140905	31.24	2.28113e-08	-0.00117748	0.00226404	0.59
Rheumatoid arthritis	Beercider glasses per month	rs3793472	G	A	-0.0741603	0.0162374	20.86	4.94174e-06	-0.00627172	0.00259707	0.017
Rheumatoid arthritis	Beercider glasses per month	rs4274624	C	T	-0.11102	0.0163154	46.3	1.01321e-11	-0.00580957	0.00269775	0.029
Rheumatoid arthritis	Beercider glasses per month	rs4713723	A	C	-0.0777103	0.0145965	28.34	1.01571e-07	0.00187987	0.00238553	0.4
Rheumatoid arthritis	Beercider glasses per month	rs4840568	G	A	0.0759274	0.0157976	23.1	1.5378e-06	0.00651808	0.00254941	0.011
Rheumatoid arthritis	Beercider glasses per month	rs55842014	G	A	-0.0738919	0.0156337	22.34	2.28476e-06	0.00501227	0.00239571	0.034
Rheumatoid arthritis	Beercider glasses per month	rs6065926	A	G	0.0790765	0.0158734	24.82	6.30231e-07	-0.000260495	0.00262542	0.88
Rheumatoid arthritis	Beercider glasses per month	rs62054623	A	G	-0.112601	0.0231622	23.63	1.16539e-06	-0.00490226	0.00455507	0.28
Rheumatoid arthritis	Beercider glasses per month	rs73170759	A	T	0.175332	0.0361359	23.54	1.22219e-06	-0.0061867	0.00887882	0.46
Rheumatoid arthritis	Beercider glasses per month	rs73696197	T	C	0.36082	0.0751051	23.08	1.55367e-06	0.00935575	0.00817654	0.24
Rheumatoid arthritis	Beercider glasses per month	rs74611185	C	A	0.120126	0.020759	33.49	7.1786e-09	-0.00294511	0.00366755	0.4
Rheumatoid arthritis	Beercider glasses per month	rs7553012	C	A	-0.0848624	0.0165529	26.28	2.94788e-07	-0.000188543	0.0025675	0.94
Rheumatoid arthritis	Beercider glasses per month	rs75725733	G	A	0.10962	0.0180291	36.97	1.20066e-09	0.00249626	0.00337132	0.47
Rheumatoid arthritis	Beercider glasses per month	rs7711316	T	C	0.110085	0.0238257	21.35	3.82939e-06	0.00866107	0.00439711	0.049
Rheumatoid arthritis	Beercider glasses per month	rs7731626	G	A	-0.0988348	0.0158098	39.08	4.06518e-10	-0.00147418	0.002324	0.51
Rheumatoid arthritis	Beercider glasses per month	rs78248443	C	T	-0.180166	0.0278095	41.97	9.25763e-11	-0.000352439	0.00532329	0.98
Rheumatoid arthritis	Beercider glasses per month	rs8002731	A	C	-0.0887314	0.0146839	36.52	1.51489e-09	-0.000934866	0.00236507	0.7
Rheumatoid arthritis	Beercider glasses per month	rs8121509	T	C	0.0706168	0.0141162	25.03	5.65861e-07	-0.00116948	0.00226584	0.67
Rheumatoid arthritis	Beercider glasses per month	rs871998	T	C	0.0777249	0.0140635	30.54	3.2628e-08	-0.00140729	0.00226228	0.51
Rheumatoid arthritis	Beercider glasses per month	rs9268543	A	T	0.549159	0.0172525	1013.19	1e-200	0.00364338	0.00290242	0.22
Rheumatoid arthritis	Beercider glasses per month	rs9277552	C	T	-0.221933	0.0195133	129.35	5.67153e-30	0.00382371	0.00276085	0.16
Rheumatoid arthritis	Beercider glasses per month	rs9393641	T	C	-0.0807004	0.0159547	25.58	4.23428e-07	0.00220585	0.0027207	0.42
Rheumatoid arthritis	Beercider glasses per month	rs9676464	C	T	-0.0659792	0.0141941	21.61	3.34572e-06	0.00501495	0.00229318	0.031
Rheumatoid arthritis	Bowls of cereal per week	rs10131490	A	G	-0.0719653	0.015336	22.02	2.6978e-06	-0.00165578	0.00234549	0.45
Rheumatoid arthritis	Bowls of cereal per week	rs10424537	T	C	-0.0659103	0.0143567	21.08	4.41306e-06	-0.00331648	0.00211872	0.13
Rheumatoid arthritis	Bowls of cereal per week	rs10747761	G	A	0.0962258	0.0210166	20.96	4.68209e-06	0.00592292	0.00315087	0.062
Rheumatoid arthritis	Bowls of cereal per week	rs10772008	C	T	-0.0811885	0.0177384	20.95	4.71704e-06	-0.00833974	0.00271822	0.0024
Rheumatoid arthritis	Bowls of cereal per week	rs10776751	G	A	0.104377	0.0187126	31.11	2.43416e-08	-0.00436828	0.00423901	0.3
Rheumatoid arthritis	Bowls of cereal per week	rs11038895	C	T	0.0896445	0.0176547	25.78	3.82103e-07	-0.00171293	0.00376282	0.63
Rheumatoid arthritis	Bowls of cereal per week	rs113167346	C	T	0.18961	0.0402341	22.21	2.44484e-06	0.0102922	0.00647542	0.12
Rheumatoid arthritis	Bowls of cereal per week	rs115502168	G	C	0.202826	0.0442288	21.03	4.52158e-06	-0.014667	0.00810617	0.073
Rheumatoid arthritis	Bowls of cereal per week	rs11554159	G	A	-0.0774814	0.0163074	22.57	2.02116e-06	0.00398543	0.0023608	0.09
Rheumatoid arthritis	Bowls of cereal per week	rs116952958	G	A	0.195569	0.0426255	21.05	4.47353e-06	-0.0139598	0.0138565	0.32
Rheumatoid arthritis	Bowls of cereal per week	rs117292830	G	A	0.691153	0.0304302	515.87	3.35738e-114	0.00231536	0.00648184	0.69
Rheumatoid arthritis	Bowls of cereal per week	rs117753409	C	A	0.125382	0.0242704	26.69	2.39084e-07	-0.0110343	0.00668841	0.11
Rheumatoid arthritis	Bowls of cereal per week	rs12498981	A	G	0.105457	0.0184836	32.55	1.16057e-08	0.00120553	0.00330389	0.7
Rheumatoid arthritis	Bowls of cereal per week	rs13160369	C	G	0.0995187	0.0189588	27.55	1.52764e-07	0.000600989	0.00289769	0.84
Rheumatoid arthritis	Bowls of cereal per week	rs13419672	C	T	0.1897	0.0413104	21.09	4.38904e-06	0.00300148	0.00551336	0.6
Rheumatoid arthritis	Bowls of cereal per week	rs142770866	G	A	-0.130659	0.0265885	24.15	8.91908e-07	0.00265633	0.00377455	0.47
Rheumatoid arthritis	Bowls of cereal per week	rs1451723	C	T	0.0668365	0.0140753	22.55	2.04923e-06	-0.00262183	0.00212841	0.24
Rheumatoid arthritis	Bowls of cereal per week	rs1516982	A	G	-0.122216	0.0208452	34.38	4.54527e-09	0.0016146	0.00286779	0.55
Rheumatoid arthritis	Bowls of cereal per week	rs1571878	C	T	-0.0869301	0.0140583	38.24	6.26801e-10	-0.00190581	0.00211645	0.33
Rheumatoid arthritis	Bowls of cereal per week	rs1660322	T	C	0.070404	0.0151539	21.58	3.38563e-06	-0.00148056	0.00226275	0.5
Rheumatoid arthritis	Bowls of cereal per week	rs181190735	A	C	0.552077	0.119263	21.43	3.67291e-06	0.011854	0.0149218	0.42
Rheumatoid arthritis	Bowls of cereal per week	rs2013002	T	C	-0.106713	0.0142914	55.76	8.21107e-14	0.00038869	0.0021429	0.87
Rheumatoid arthritis	Bowls of cereal per week	rs2179096	C	T	0.106742	0.0146404	53.16	3.07822e-13	-0.00212157	0.00220839	0.34
Rheumatoid arthritis	Bowls of cereal per week	rs224329	T	C	0.0685846	0.0142919	23.03	1.59588e-06	0.00552099	0.00218399	0.01
Rheumatoid arthritis	Bowls of cereal per week	rs2296740	A	G	0.203539	0.0145149	196.64	1.13032e-44	-0.0049751	0.00210362	0.022
Rheumatoid arthritis	Bowls of cereal per week	rs2476601	A	G	-0.345856	0.0181724	362.21	9.27684e-81	0.00416681	0.00346552	0.22
Rheumatoid arthritis	Bowls of cereal per week	rs28402932	A	G	-0.0684258	0.0148395	21.26	4.00618e-06	0.0013695	0.00215469	0.56
Rheumatoid arthritis	Bowls of cereal per week	rs28579922	G	A	-0.537701	0.0236876	515.28	4.50817e-114	0.00162582	0.00367491	0.67
Rheumatoid arthritis	Bowls of cereal per week	rs28829300	C	T	0.0788322	0.0169075	21.74	3.12284e-06	-0.00467183	0.00269264	0.086
Rheumatoid arthritis	Bowls of cereal per week	rs2904350	G	A	0.0830119	0.0167966	24.43	7.72503e-07	0.00258014	0.00305971	0.43
Rheumatoid arthritis	Bowls of cereal per week	rs2982491	A	G	0.0934751	0.0200658	21.7	3.18632e-06	0.00536336	0.0032719	0.11
Rheumatoid arthritis	Bowls of cereal per week	rs3087243	G	A	-0.102475	0.0150399	46.42	9.52138e-12	-0.00142648	0.00210716	0.5
Rheumatoid arthritis	Bowls of cereal per week	rs3115354	G	A	0.263533	0.0539957	23.82	1.0575e-06	-0.00085492	0.00500219	0.85
Rheumatoid arthritis	Bowls of cereal per week	rs3118470	T	C	0.0864864	0.014047	37.91	7.41669e-10	0.0022512	0.00225071	0.31
Rheumatoid arthritis	Bowls of cereal per week	rs3132893	C	A	0.0941264	0.0180796	27.1	1.9273e-07	-0.00385303	0.00318173	0.26
Rheumatoid arthritis	Bowls of cereal per week	rs34536443	G	C	-0.344096	0.0453617	57.54	3.30902e-14	0.00166995	0.00517655	0.74
Rheumatoid arthritis	Bowls of cereal per week	rs35403056	G	A	-0.0738831	0.0156994	22.15	2.52488e-06	0.00187791	0.00221645	0.38
Rheumatoid arthritis	Bowls of cereal per week	rs35472395	A	G	-0.711861	0.148981	22.83	1.76872e-06	-0.00656124	0.0132999	0.64
Rheumatoid arthritis	Bowls of cereal per week	rs3757387	T	C	0.0787546	0.0140905	31.24	2.28113e-08	0.00228903	0.00210706	0.26
Rheumatoid arthritis	Bowls of cereal per week	rs3793472	G	A	-0.0741603	0.0162374	20.86	4.94174e-06	-0.00104695	0.00241691	0.62
Rheumatoid arthritis	Bowls of cereal per week	rs4274624	C	T	-0.11102	0.0163154	46.3	1.01321e-11	-0.000294301	0.00251118	0.92
Rheumatoid arthritis	Bowls of cereal per week	rs4713723	A	C	-0.0777103	0.0145965	28.34	1.01571e-07	0.00228511	0.0022199	0.33
Rheumatoid arthritis	Bowls of cereal per week	rs4840568	G	A	0.0759274	0.0157976	23.1	1.5378e-06	-0.00250047	0.00237091	0.32
Rheumatoid arthritis	Bowls of cereal per week	rs55842014	G	A	-0.0738919	0.0156337	22.34	2.28476e-06	0.00199385	0.00223028	0.4
Rheumatoid arthritis	Bowls of cereal per week	rs6065926	A	G	0.0790765	0.0158734	24.82	6.30231e-07	-0.00423504	0.0024442	0.085
Rheumatoid arthritis	Bowls of cereal per week	rs62054623	A	G	-0.112601	0.0231622	23.63	1.16539e-06	0.00604415	0.00424052	0.17
Rheumatoid arthritis	Bowls of cereal per week	rs73170759	A	T	0.175332	0.0361359	23.54	1.22219e-06	0.0131615	0.00823532	0.1
Rheumatoid arthritis	Bowls of cereal per week	rs73696197	T	C	0.36082	0.0751051	23.08	1.55367e-06	0.0142083	0.00759757	0.06
Rheumatoid arthritis	Bowls of cereal per week	rs74611185	C	A	0.120126	0.020759	33.49	7.1786e-09	0.00359971	0.00341498	0.31
Rheumatoid arthritis	Bowls of cereal per week	rs7553012	C	A	-0.0848624	0.0165529	26.28	2.94788e-07	-0.00143128	0.00238961	0.52
Rheumatoid arthritis	Bowls of cereal per week	rs75725733	G	A	0.10962	0.0180291	36.97	1.20066e-09	-0.000434985	0.00313717	0.88
Rheumatoid arthritis	Bowls of cereal per week	rs7711316	T	C	0.110085	0.0238257	21.35	3.82939e-06	0.00591488	0.004089	0.14
Rheumatoid arthritis	Bowls of cereal per week	rs7731626	G	A	-0.0988348	0.0158098	39.08	4.06518e-10	0.00293925	0.0021628	0.16
Rheumatoid arthritis	Bowls of cereal per week	rs78248443	C	T	-0.180166	0.0278095	41.97	9.25763e-11	0.0091453	0.00495016	0.062
Rheumatoid arthritis	Bowls of cereal per week	rs8002731	A	C	-0.0887314	0.0146839	36.52	1.51489e-09	0.00208767	0.00220127	0.32
Rheumatoid arthritis	Bowls of cereal per week	rs8121509	T	C	0.0706168	0.0141162	25.03	5.65861e-07	0.00742462	0.00210829	0.00043
Rheumatoid arthritis	Bowls of cereal per week	rs871998	T	C	0.0777249	0.0140635	30.54	3.2628e-08	-0.00195001	0.00210501	0.36
Rheumatoid arthritis	Bowls of cereal per week	rs9268543	A	T	0.549159	0.0172525	1013.19	1e-200	0.00365347	0.00270055	0.17
Rheumatoid arthritis	Bowls of cereal per week	rs9277552	C	T	-0.221933	0.0195133	129.35	5.67153e-30	0.000558768	0.00256679	0.85
Rheumatoid arthritis	Bowls of cereal per week	rs9393641	T	C	-0.0807004	0.0159547	25.58	4.23428e-07	0.00022396	0.00253194	0.99
Rheumatoid arthritis	Bowls of cereal per week	rs9676464	C	T	-0.0659792	0.0141941	21.61	3.34572e-06	-0.00363573	0.0021342	0.087
Rheumatoid arthritis	Bread_type(brown vs. any other)	rs10131490	A	G	-0.0719653	0.015336	22.02	2.6978e-06	-0.00460721	0.00198387	0.02
Rheumatoid arthritis	Bread_type(brown vs. any other)	rs10424537	T	C	-0.0659103	0.0143567	21.08	4.41306e-06	0.00142234	0.0017924	0.43
Rheumatoid arthritis	Bread_type(brown vs. any other)	rs10747761	G	A	0.0962258	0.0210166	20.96	4.68209e-06	-0.0019958	0.00266596	0.45
Rheumatoid arthritis	Bread_type(brown vs. any other)	rs10772008	C	T	-0.0811885	0.0177384	20.95	4.71704e-06	-9.06151e-05	0.00230016	0.97
Rheumatoid arthritis	Bread_type(brown vs. any other)	rs10776751	G	A	0.104377	0.0187126	31.11	2.43416e-08	0.00131507	0.00358838	0.71
Rheumatoid arthritis	Bread_type(brown vs. any other)	rs11038895	C	T	0.0896445	0.0176547	25.78	3.82103e-07	-0.00588922	0.00318249	0.065
Rheumatoid arthritis	Bread_type(brown vs. any other)	rs113167346	C	T	0.18961	0.0402341	22.21	2.44484e-06	-0.00276184	0.00548276	0.61
Rheumatoid arthritis	Bread_type(brown vs. any other)	rs115502168	G	C	0.202826	0.0442288	21.03	4.52158e-06	-0.0032642	0.00685219	0.64
Rheumatoid arthritis	Bread_type(brown vs. any other)	rs11554159	G	A	-0.0774814	0.0163074	22.57	2.02116e-06	-0.000841094	0.001998	0.67
Rheumatoid arthritis	Bread_type(brown vs. any other)	rs116952958	G	A	0.195569	0.0426255	21.05	4.47353e-06	-0.0198691	0.0117231	0.091
Rheumatoid arthritis	Bread_type(brown vs. any other)	rs117292830	G	A	0.691153	0.0304302	515.87	3.35738e-114	0.000309249	0.00548485	0.96
Rheumatoid arthritis	Bread_type(brown vs. any other)	rs117753409	C	A	0.125382	0.0242704	26.69	2.39084e-07	-0.00968267	0.00566203	0.088
Rheumatoid arthritis	Bread_type(brown vs. any other)	rs12498981	A	G	0.105457	0.0184836	32.55	1.16057e-08	0.00338264	0.00279624	0.23
Rheumatoid arthritis	Bread_type(brown vs. any other)	rs13160369	C	G	0.0995187	0.0189588	27.55	1.52764e-07	0.00112519	0.0024517	0.65
Rheumatoid arthritis	Bread_type(brown vs. any other)	rs13419672	C	T	0.1897	0.0413104	21.09	4.38904e-06	-0.00351065	0.00467093	0.45
Rheumatoid arthritis	Bread_type(brown vs. any other)	rs142770866	G	A	-0.130659	0.0265885	24.15	8.91908e-07	0.00347792	0.0031939	0.27
Rheumatoid arthritis	Bread_type(brown vs. any other)	rs1451723	C	T	0.0668365	0.0140753	22.55	2.04923e-06	0.00140676	0.00180105	0.44
Rheumatoid arthritis	Bread_type(brown vs. any other)	rs1516982	A	G	-0.122216	0.0208452	34.38	4.54527e-09	-0.00452244	0.00242537	0.062
Rheumatoid arthritis	Bread_type(brown vs. any other)	rs1571878	C	T	-0.0869301	0.0140583	38.24	6.26801e-10	0.000509401	0.00179049	0.78
Rheumatoid arthritis	Bread_type(brown vs. any other)	rs1660322	T	C	0.070404	0.0151539	21.58	3.38563e-06	0.00129366	0.00191479	0.5
Rheumatoid arthritis	Bread_type(brown vs. any other)	rs181190735	A	C	0.552077	0.119263	21.43	3.67291e-06	0.00136693	0.012646	0.91
Rheumatoid arthritis	Bread_type(brown vs. any other)	rs2013002	T	C	-0.106713	0.0142914	55.76	8.21107e-14	-0.00230164	0.00181317	0.2
Rheumatoid arthritis	Bread_type(brown vs. any other)	rs2179096	C	T	0.106742	0.0146404	53.16	3.07822e-13	-0.000577658	0.00186848	0.76
Rheumatoid arthritis	Bread_type(brown vs. any other)	rs224329	T	C	0.0685846	0.0142919	23.03	1.59588e-06	0.00175245	0.00184721	0.34
Rheumatoid arthritis	Bread_type(brown vs. any other)	rs2296740	A	G	0.203539	0.0145149	196.64	1.13032e-44	0.00108815	0.00177977	0.54
Rheumatoid arthritis	Bread_type(brown vs. any other)	rs2476601	A	G	-0.345856	0.0181724	362.21	9.27684e-81	0.00324869	0.00293482	0.27
Rheumatoid arthritis	Bread_type(brown vs. any other)	rs28402932	A	G	-0.0684258	0.0148395	21.26	4.00618e-06	-0.00351481	0.00182223	0.054
Rheumatoid arthritis	Bread_type(brown vs. any other)	rs28579922	G	A	-0.537701	0.0236876	515.28	4.50817e-114	0.000783395	0.00310943	0.8
Rheumatoid arthritis	Bread_type(brown vs. any other)	rs28829300	C	T	0.0788322	0.0169075	21.74	3.12284e-06	-0.00221967	0.00227853	0.33
Rheumatoid arthritis	Bread_type(brown vs. any other)	rs2904350	G	A	0.0830119	0.0167966	24.43	7.72503e-07	-0.00135824	0.00258963	0.6
Rheumatoid arthritis	Bread_type(brown vs. any other)	rs2982491	A	G	0.0934751	0.0200658	21.7	3.18632e-06	0.00408794	0.00276759	0.14
Rheumatoid arthritis	Bread_type(brown vs. any other)	rs3087243	G	A	-0.102475	0.0150399	46.42	9.52138e-12	-0.000240942	0.00178464	0.89
Rheumatoid arthritis	Bread_type(brown vs. any other)	rs3115354	G	A	0.263533	0.0539957	23.82	1.0575e-06	0.00102544	0.0042337	0.81
Rheumatoid arthritis	Bread_type(brown vs. any other)	rs3118470	T	C	0.0864864	0.014047	37.91	7.41669e-10	-0.000398097	0.00190425	0.83
Rheumatoid arthritis	Bread_type(brown vs. any other)	rs3132893	C	A	0.0941264	0.0180796	27.1	1.9273e-07	0.000127911	0.0026938	0.96
Rheumatoid arthritis	Bread_type(brown vs. any other)	rs34536443	G	C	-0.344096	0.0453617	57.54	3.30902e-14	0.00424239	0.00438035	0.33
Rheumatoid arthritis	Bread_type(brown vs. any other)	rs35403056	G	A	-0.0738831	0.0156994	22.15	2.52488e-06	-0.00043403	0.001875	0.82
Rheumatoid arthritis	Bread_type(brown vs. any other)	rs35472395	A	G	-0.711861	0.148981	22.83	1.76872e-06	0.00808646	0.0112529	0.47
Rheumatoid arthritis	Bread_type(brown vs. any other)	rs3757387	T	C	0.0787546	0.0140905	31.24	2.28113e-08	0.00197702	0.00178305	0.27
Rheumatoid arthritis	Bread_type(brown vs. any other)	rs3793472	G	A	-0.0741603	0.0162374	20.86	4.94174e-06	0.00434265	0.00204489	0.034
Rheumatoid arthritis	Bread_type(brown vs. any other)	rs4274624	C	T	-0.11102	0.0163154	46.3	1.01321e-11	-0.00046608	0.00212731	0.83
Rheumatoid arthritis	Bread_type(brown vs. any other)	rs4713723	A	C	-0.0777103	0.0145965	28.34	1.01571e-07	0.000655179	0.00187774	0.73
Rheumatoid arthritis	Bread_type(brown vs. any other)	rs4840568	G	A	0.0759274	0.0157976	23.1	1.5378e-06	0.000355125	0.00200661	0.86
Rheumatoid arthritis	Bread_type(brown vs. any other)	rs55842014	G	A	-0.0738919	0.0156337	22.34	2.28476e-06	0.000344315	0.0018874	0.86
Rheumatoid arthritis	Bread_type(brown vs. any other)	rs6065926	A	G	0.0790765	0.0158734	24.82	6.30231e-07	0.00238327	0.00206777	0.25
Rheumatoid arthritis	Bread_type(brown vs. any other)	rs62054623	A	G	-0.112601	0.0231622	23.63	1.16539e-06	0.00133391	0.00358628	0.71
Rheumatoid arthritis	Bread_type(brown vs. any other)	rs73170759	A	T	0.175332	0.0361359	23.54	1.22219e-06	-0.0111027	0.00697396	0.11
Rheumatoid arthritis	Bread_type(brown vs. any other)	rs73696197	T	C	0.36082	0.0751051	23.08	1.55367e-06	-0.00281769	0.00642423	0.66
Rheumatoid arthritis	Bread_type(brown vs. any other)	rs74611185	C	A	0.120126	0.020759	33.49	7.1786e-09	0.00321102	0.00288966	0.27
Rheumatoid arthritis	Bread_type(brown vs. any other)	rs7553012	C	A	-0.0848624	0.0165529	26.28	2.94788e-07	-5.63909e-05	0.00202292	0.97
Rheumatoid arthritis	Bread_type(brown vs. any other)	rs75725733	G	A	0.10962	0.0180291	36.97	1.20066e-09	-0.00272752	0.00265395	0.3
Rheumatoid arthritis	Bread_type(brown vs. any other)	rs7711316	T	C	0.110085	0.0238257	21.35	3.82939e-06	-0.0050246	0.00346109	0.15
Rheumatoid arthritis	Bread_type(brown vs. any other)	rs7731626	G	A	-0.0988348	0.0158098	39.08	4.06518e-10	0.000770444	0.00183032	0.67
Rheumatoid arthritis	Bread_type(brown vs. any other)	rs78248443	C	T	-0.180166	0.0278095	41.97	9.25763e-11	-0.00482555	0.0041897	0.25
Rheumatoid arthritis	Bread_type(brown vs. any other)	rs8002731	A	C	-0.0887314	0.0146839	36.52	1.51489e-09	0.00115581	0.00186177	0.53
Rheumatoid arthritis	Bread_type(brown vs. any other)	rs8121509	T	C	0.0706168	0.0141162	25.03	5.65861e-07	-0.00297784	0.00178348	0.095
Rheumatoid arthritis	Bread_type(brown vs. any other)	rs871998	T	C	0.0777249	0.0140635	30.54	3.2628e-08	-0.000978757	0.00178093	0.59
Rheumatoid arthritis	Bread_type(brown vs. any other)	rs9268543	A	T	0.549159	0.0172525	1013.19	1e-200	0.00281507	0.00228338	0.22
Rheumatoid arthritis	Bread_type(brown vs. any other)	rs9277552	C	T	-0.221933	0.0195133	129.35	5.67153e-30	-0.000198944	0.0021715	0.92
Rheumatoid arthritis	Bread_type(brown vs. any other)	rs9393641	T	C	-0.0807004	0.0159547	25.58	4.23428e-07	-0.00122748	0.00214197	0.57
Rheumatoid arthritis	Bread_type(brown vs. any other)	rs9676464	C	T	-0.0659792	0.0141941	21.61	3.34572e-06	0.00155052	0.00180484	0.39
Rheumatoid arthritis	Bread_type(white vs. any other)	rs10131490	A	G	-0.0719653	0.015336	22.02	2.6978e-06	0.00215477	0.00249306	0.39
Rheumatoid arthritis	Bread_type(white vs. any other)	rs10424537	T	C	-0.0659103	0.0143567	21.08	4.41306e-06	0.00106841	0.00225267	0.63
Rheumatoid arthritis	Bread_type(white vs. any other)	rs10747761	G	A	0.0962258	0.0210166	20.96	4.68209e-06	-0.00432948	0.00334936	0.21
Rheumatoid arthritis	Bread_type(white vs. any other)	rs10772008	C	T	-0.0811885	0.0177384	20.95	4.71704e-06	0.000693188	0.0028898	0.79
Rheumatoid arthritis	Bread_type(white vs. any other)	rs10776751	G	A	0.104377	0.0187126	31.11	2.43416e-08	-0.00205601	0.00450412	0.67
Rheumatoid arthritis	Bread_type(white vs. any other)	rs11038895	C	T	0.0896445	0.0176547	25.78	3.82103e-07	5.04771e-05	0.00399819	1
Rheumatoid arthritis	Bread_type(white vs. any other)	rs113167346	C	T	0.18961	0.0402341	22.21	2.44484e-06	-0.00119686	0.00688256	0.87
Rheumatoid arthritis	Bread_type(white vs. any other)	rs115502168	G	C	0.202826	0.0442288	21.03	4.52158e-06	-0.0227843	0.00860084	0.0083
Rheumatoid arthritis	Bread_type(white vs. any other)	rs11554159	G	A	-0.0774814	0.0163074	22.57	2.02116e-06	-0.0071148	0.00251107	0.0048
Rheumatoid arthritis	Bread_type(white vs. any other)	rs116952958	G	A	0.195569	0.0426255	21.05	4.47353e-06	0.0144014	0.0147325	0.33
Rheumatoid arthritis	Bread_type(white vs. any other)	rs117292830	G	A	0.691153	0.0304302	515.87	3.35738e-114	0.00151612	0.00689322	0.83
Rheumatoid arthritis	Bread_type(white vs. any other)	rs117753409	C	A	0.125382	0.0242704	26.69	2.39084e-07	0.0108363	0.00711554	0.12
Rheumatoid arthritis	Bread_type(white vs. any other)	rs12498981	A	G	0.105457	0.0184836	32.55	1.16057e-08	0.0126222	0.00351226	0.0003
Rheumatoid arthritis	Bread_type(white vs. any other)	rs13160369	C	G	0.0995187	0.0189588	27.55	1.52764e-07	0.00321962	0.00307965	0.3
Rheumatoid arthritis	Bread_type(white vs. any other)	rs13419672	C	T	0.1897	0.0413104	21.09	4.38904e-06	0.00316623	0.00586346	0.6
Rheumatoid arthritis	Bread_type(white vs. any other)	rs142770866	G	A	-0.130659	0.0265885	24.15	8.91908e-07	-0.0041201	0.00401406	0.31
Rheumatoid arthritis	Bread_type(white vs. any other)	rs1451723	C	T	0.0668365	0.0140753	22.55	2.04923e-06	-0.00117873	0.00226267	0.61
Rheumatoid arthritis	Bread_type(white vs. any other)	rs1516982	A	G	-0.122216	0.0208452	34.38	4.54527e-09	-7.49526e-05	0.00304749	1
Rheumatoid arthritis	Bread_type(white vs. any other)	rs1571878	C	T	-0.0869301	0.0140583	38.24	6.26801e-10	-0.00135301	0.00225024	0.54
Rheumatoid arthritis	Bread_type(white vs. any other)	rs1660322	T	C	0.070404	0.0151539	21.58	3.38563e-06	-0.00189228	0.00240595	0.44
Rheumatoid arthritis	Bread_type(white vs. any other)	rs181190735	A	C	0.552077	0.119263	21.43	3.67291e-06	0.000232445	0.0158898	0.99
Rheumatoid arthritis	Bread_type(white vs. any other)	rs2013002	T	C	-0.106713	0.0142914	55.76	8.21107e-14	0.00235705	0.00227797	0.3
Rheumatoid arthritis	Bread_type(white vs. any other)	rs2179096	C	T	0.106742	0.0146404	53.16	3.07822e-13	0.00256529	0.00234826	0.26
Rheumatoid arthritis	Bread_type(white vs. any other)	rs224329	T	C	0.0685846	0.0142919	23.03	1.59588e-06	-0.0104533	0.00232162	6.1e-06
Rheumatoid arthritis	Bread_type(white vs. any other)	rs2296740	A	G	0.203539	0.0145149	196.64	1.13032e-44	0.000233044	0.00223677	0.91
Rheumatoid arthritis	Bread_type(white vs. any other)	rs2476601	A	G	-0.345856	0.0181724	362.21	9.27684e-81	-0.00537042	0.00368378	0.15
Rheumatoid arthritis	Bread_type(white vs. any other)	rs28402932	A	G	-0.0684258	0.0148395	21.26	4.00618e-06	0.000896854	0.00229084	0.68
Rheumatoid arthritis	Bread_type(white vs. any other)	rs28579922	G	A	-0.537701	0.0236876	515.28	4.50817e-114	0.00032902	0.00390786	0.94
Rheumatoid arthritis	Bread_type(white vs. any other)	rs28829300	C	T	0.0788322	0.0169075	21.74	3.12284e-06	0.000374898	0.00286199	0.91
Rheumatoid arthritis	Bread_type(white vs. any other)	rs2904350	G	A	0.0830119	0.0167966	24.43	7.72503e-07	-0.00354772	0.00325226	0.28
Rheumatoid arthritis	Bread_type(white vs. any other)	rs2982491	A	G	0.0934751	0.0200658	21.7	3.18632e-06	-0.0022123	0.00347824	0.52
Rheumatoid arthritis	Bread_type(white vs. any other)	rs3087243	G	A	-0.102475	0.0150399	46.42	9.52138e-12	0.00465147	0.00224028	0.038
Rheumatoid arthritis	Bread_type(white vs. any other)	rs3115354	G	A	0.263533	0.0539957	23.82	1.0575e-06	-0.00481391	0.00531461	0.36
Rheumatoid arthritis	Bread_type(white vs. any other)	rs3118470	T	C	0.0864864	0.014047	37.91	7.41669e-10	-0.000181419	0.0023925	0.94
Rheumatoid arthritis	Bread_type(white vs. any other)	rs3132893	C	A	0.0941264	0.0180796	27.1	1.9273e-07	0.00619402	0.00338423	0.068
Rheumatoid arthritis	Bread_type(white vs. any other)	rs34536443	G	C	-0.344096	0.0453617	57.54	3.30902e-14	-0.00328085	0.00550518	0.56
Rheumatoid arthritis	Bread_type(white vs. any other)	rs35403056	G	A	-0.0738831	0.0156994	22.15	2.52488e-06	-0.0070399	0.00235576	0.0029
Rheumatoid arthritis	Bread_type(white vs. any other)	rs35472395	A	G	-0.711861	0.148981	22.83	1.76872e-06	-0.0281262	0.0141383	0.045
Rheumatoid arthritis	Bread_type(white vs. any other)	rs3757387	T	C	0.0787546	0.0140905	31.24	2.28113e-08	-0.000134655	0.00224044	0.93
Rheumatoid arthritis	Bread_type(white vs. any other)	rs3793472	G	A	-0.0741603	0.0162374	20.86	4.94174e-06	-0.00309745	0.00256923	0.23
Rheumatoid arthritis	Bread_type(white vs. any other)	rs4274624	C	T	-0.11102	0.0163154	46.3	1.01321e-11	0.000845363	0.00267043	0.74
Rheumatoid arthritis	Bread_type(white vs. any other)	rs4713723	A	C	-0.0777103	0.0145965	28.34	1.01571e-07	-0.00587584	0.00235989	0.013
Rheumatoid arthritis	Bread_type(white vs. any other)	rs4840568	G	A	0.0759274	0.0157976	23.1	1.5378e-06	0.00627477	0.00252131	0.013
Rheumatoid arthritis	Bread_type(white vs. any other)	rs55842014	G	A	-0.0738919	0.0156337	22.34	2.28476e-06	0.00224618	0.00237035	0.35
Rheumatoid arthritis	Bread_type(white vs. any other)	rs6065926	A	G	0.0790765	0.0158734	24.82	6.30231e-07	0.000542693	0.00259883	0.84
Rheumatoid arthritis	Bread_type(white vs. any other)	rs62054623	A	G	-0.112601	0.0231622	23.63	1.16539e-06	-0.0047982	0.0045065	0.28
Rheumatoid arthritis	Bread_type(white vs. any other)	rs73170759	A	T	0.175332	0.0361359	23.54	1.22219e-06	-0.00182111	0.00876292	0.83
Rheumatoid arthritis	Bread_type(white vs. any other)	rs73696197	T	C	0.36082	0.0751051	23.08	1.55367e-06	0.00231678	0.00807208	0.8
Rheumatoid arthritis	Bread_type(white vs. any other)	rs74611185	C	A	0.120126	0.020759	33.49	7.1786e-09	-0.00346466	0.00363092	0.34
Rheumatoid arthritis	Bread_type(white vs. any other)	rs7553012	C	A	-0.0848624	0.0165529	26.28	2.94788e-07	-0.00222204	0.00253916	0.38
Rheumatoid arthritis	Bread_type(white vs. any other)	rs75725733	G	A	0.10962	0.0180291	36.97	1.20066e-09	0.000794289	0.0033347	0.81
Rheumatoid arthritis	Bread_type(white vs. any other)	rs7711316	T	C	0.110085	0.0238257	21.35	3.82939e-06	-0.00365008	0.00434756	0.39
Rheumatoid arthritis	Bread_type(white vs. any other)	rs7731626	G	A	-0.0988348	0.0158098	39.08	4.06518e-10	-0.00137391	0.00229912	0.57
Rheumatoid arthritis	Bread_type(white vs. any other)	rs78248443	C	T	-0.180166	0.0278095	41.97	9.25763e-11	0.00176182	0.00525889	0.75
Rheumatoid arthritis	Bread_type(white vs. any other)	rs8002731	A	C	-0.0887314	0.0146839	36.52	1.51489e-09	0.00225693	0.00233988	0.34
Rheumatoid arthritis	Bread_type(white vs. any other)	rs8121509	T	C	0.0706168	0.0141162	25.03	5.65861e-07	-0.00297496	0.00224153	0.19
Rheumatoid arthritis	Bread_type(white vs. any other)	rs871998	T	C	0.0777249	0.0140635	30.54	3.2628e-08	0.00324164	0.00223759	0.16
Rheumatoid arthritis	Bread_type(white vs. any other)	rs9268543	A	T	0.549159	0.0172525	1013.19	1e-200	0.00588856	0.0028697	0.039
Rheumatoid arthritis	Bread_type(white vs. any other)	rs9277552	C	T	-0.221933	0.0195133	129.35	5.67153e-30	7.19137e-05	0.00272909	0.97
Rheumatoid arthritis	Bread_type(white vs. any other)	rs9393641	T	C	-0.0807004	0.0159547	25.58	4.23428e-07	-0.000585679	0.00269197	0.83
Rheumatoid arthritis	Bread_type(white vs. any other)	rs9676464	C	T	-0.0659792	0.0141941	21.61	3.34572e-06	0.00593158	0.00226831	0.0098
Rheumatoid arthritis	Bread_type(white vs. wholemealwholegrain + brown)	rs10131490	A	G	-0.0719653	0.015336	22.02	2.6978e-06	0.00205357	0.00257937	0.43
Rheumatoid arthritis	Bread_type(white vs. wholemealwholegrain + brown)	rs10424537	T	C	-0.0659103	0.0143567	21.08	4.41306e-06	0.00095422	0.00233052	0.67
Rheumatoid arthritis	Bread_type(white vs. wholemealwholegrain + brown)	rs10747761	G	A	0.0962258	0.0210166	20.96	4.68209e-06	-0.00511064	0.0034643	0.17
Rheumatoid arthritis	Bread_type(white vs. wholemealwholegrain + brown)	rs10772008	C	T	-0.0811885	0.0177384	20.95	4.71704e-06	0.00113757	0.00298851	0.67
Rheumatoid arthritis	Bread_type(white vs. wholemealwholegrain + brown)	rs10776751	G	A	0.104377	0.0187126	31.11	2.43416e-08	-0.00167316	0.00465774	0.76
Rheumatoid arthritis	Bread_type(white vs. wholemealwholegrain + brown)	rs11038895	C	T	0.0896445	0.0176547	25.78	3.82103e-07	0.000873084	0.0041351	0.84
Rheumatoid arthritis	Bread_type(white vs. wholemealwholegrain + brown)	rs113167346	C	T	0.18961	0.0402341	22.21	2.44484e-06	-0.00128894	0.0071186	0.88
Rheumatoid arthritis	Bread_type(white vs. wholemealwholegrain + brown)	rs115502168	G	C	0.202826	0.0442288	21.03	4.52158e-06	-0.0236184	0.00889881	0.0089
Rheumatoid arthritis	Bread_type(white vs. wholemealwholegrain + brown)	rs11554159	G	A	-0.0774814	0.0163074	22.57	2.02116e-06	-0.00790804	0.00259874	0.0026
Rheumatoid arthritis	Bread_type(white vs. wholemealwholegrain + brown)	rs116952958	G	A	0.195569	0.0426255	21.05	4.47353e-06	0.0152314	0.0152386	0.32
Rheumatoid arthritis	Bread_type(white vs. wholemealwholegrain + brown)	rs117292830	G	A	0.691153	0.0304302	515.87	3.35738e-114	0.00290371	0.00712149	0.69
Rheumatoid arthritis	Bread_type(white vs. wholemealwholegrain + brown)	rs117753409	C	A	0.125382	0.0242704	26.69	2.39084e-07	0.011366	0.00735861	0.11
Rheumatoid arthritis	Bread_type(white vs. wholemealwholegrain + brown)	rs12498981	A	G	0.105457	0.0184836	32.55	1.16057e-08	0.0122131	0.00363573	0.00065
Rheumatoid arthritis	Bread_type(white vs. wholemealwholegrain + brown)	rs13160369	C	G	0.0995187	0.0189588	27.55	1.52764e-07	0.00317603	0.00318597	0.34
Rheumatoid arthritis	Bread_type(white vs. wholemealwholegrain + brown)	rs13419672	C	T	0.1897	0.0413104	21.09	4.38904e-06	0.00346777	0.00606371	0.58
Rheumatoid arthritis	Bread_type(white vs. wholemealwholegrain + brown)	rs142770866	G	A	-0.130659	0.0265885	24.15	8.91908e-07	-0.00454684	0.00415463	0.3
Rheumatoid arthritis	Bread_type(white vs. wholemealwholegrain + brown)	rs1451723	C	T	0.0668365	0.0140753	22.55	2.04923e-06	-0.00128372	0.00234121	0.6
Rheumatoid arthritis	Bread_type(white vs. wholemealwholegrain + brown)	rs1516982	A	G	-0.122216	0.0208452	34.38	4.54527e-09	-0.00016072	0.00315273	0.99
Rheumatoid arthritis	Bread_type(white vs. wholemealwholegrain + brown)	rs1571878	C	T	-0.0869301	0.0140583	38.24	6.26801e-10	-0.00114056	0.0023277	0.6
Rheumatoid arthritis	Bread_type(white vs. wholemealwholegrain + brown)	rs1660322	T	C	0.070404	0.0151539	21.58	3.38563e-06	-0.00128943	0.00248829	0.63
Rheumatoid arthritis	Bread_type(white vs. wholemealwholegrain + brown)	rs181190735	A	C	0.552077	0.119263	21.43	3.67291e-06	0.00201266	0.0164179	0.9
Rheumatoid arthritis	Bread_type(white vs. wholemealwholegrain + brown)	rs2013002	T	C	-0.106713	0.0142914	55.76	8.21107e-14	0.00335726	0.00235779	0.15
Rheumatoid arthritis	Bread_type(white vs. wholemealwholegrain + brown)	rs2179096	C	T	0.106742	0.0146404	53.16	3.07822e-13	0.00191058	0.00243012	0.4
Rheumatoid arthritis	Bread_type(white vs. wholemealwholegrain + brown)	rs224329	T	C	0.0685846	0.0142919	23.03	1.59588e-06	-0.0112048	0.00240171	2.6e-06
Rheumatoid arthritis	Bread_type(white vs. wholemealwholegrain + brown)	rs2296740	A	G	0.203539	0.0145149	196.64	1.13032e-44	0.000501814	0.00231411	0.81
Rheumatoid arthritis	Bread_type(white vs. wholemealwholegrain + brown)	rs2476601	A	G	-0.345856	0.0181724	362.21	9.27684e-81	-0.00567815	0.00380971	0.15
Rheumatoid arthritis	Bread_type(white vs. wholemealwholegrain + brown)	rs28402932	A	G	-0.0684258	0.0148395	21.26	4.00618e-06	0.00117252	0.00236996	0.6
Rheumatoid arthritis	Bread_type(white vs. wholemealwholegrain + brown)	rs28579922	G	A	-0.537701	0.0236876	515.28	4.50817e-114	0.0016653	0.00403931	0.7
Rheumatoid arthritis	Bread_type(white vs. wholemealwholegrain + brown)	rs28829300	C	T	0.0788322	0.0169075	21.74	3.12284e-06	-7.39982e-05	0.00296219	0.94
Rheumatoid arthritis	Bread_type(white vs. wholemealwholegrain + brown)	rs2904350	G	A	0.0830119	0.0167966	24.43	7.72503e-07	-0.00392763	0.0033651	0.25
Rheumatoid arthritis	Bread_type(white vs. wholemealwholegrain + brown)	rs2982491	A	G	0.0934751	0.0200658	21.7	3.18632e-06	-0.00225399	0.00359932	0.54
Rheumatoid arthritis	Bread_type(white vs. wholemealwholegrain + brown)	rs3087243	G	A	-0.102475	0.0150399	46.42	9.52138e-12	0.00468184	0.00231736	0.046
Rheumatoid arthritis	Bread_type(white vs. wholemealwholegrain + brown)	rs3115354	G	A	0.263533	0.0539957	23.82	1.0575e-06	-0.00467478	0.00549544	0.39
Rheumatoid arthritis	Bread_type(white vs. wholemealwholegrain + brown)	rs3118470	T	C	0.0864864	0.014047	37.91	7.41669e-10	7.61361e-05	0.00247441	0.98
Rheumatoid arthritis	Bread_type(white vs. wholemealwholegrain + brown)	rs3132893	C	A	0.0941264	0.0180796	27.1	1.9273e-07	0.00618244	0.00350312	0.078
Rheumatoid arthritis	Bread_type(white vs. wholemealwholegrain + brown)	rs34536443	G	C	-0.344096	0.0453617	57.54	3.30902e-14	-0.00430117	0.00569043	0.46
Rheumatoid arthritis	Bread_type(white vs. wholemealwholegrain + brown)	rs35403056	G	A	-0.0738831	0.0156994	22.15	2.52488e-06	-0.00685037	0.00243771	0.0052
Rheumatoid arthritis	Bread_type(white vs. wholemealwholegrain + brown)	rs35472395	A	G	-0.711861	0.148981	22.83	1.76872e-06	-0.0264546	0.014605	0.064
Rheumatoid arthritis	Bread_type(white vs. wholemealwholegrain + brown)	rs3757387	T	C	0.0787546	0.0140905	31.24	2.28113e-08	-0.000681474	0.00231767	0.73
Rheumatoid arthritis	Bread_type(white vs. wholemealwholegrain + brown)	rs3793472	G	A	-0.0741603	0.0162374	20.86	4.94174e-06	-0.00326181	0.00265792	0.23
Rheumatoid arthritis	Bread_type(white vs. wholemealwholegrain + brown)	rs4274624	C	T	-0.11102	0.0163154	46.3	1.01321e-11	0.00064557	0.0027619	0.79
Rheumatoid arthritis	Bread_type(white vs. wholemealwholegrain + brown)	rs4713723	A	C	-0.0777103	0.0145965	28.34	1.01571e-07	-0.0059371	0.00244066	0.016
Rheumatoid arthritis	Bread_type(white vs. wholemealwholegrain + brown)	rs4840568	G	A	0.0759274	0.0157976	23.1	1.5378e-06	0.00617113	0.00260851	0.018
Rheumatoid arthritis	Bread_type(white vs. wholemealwholegrain + brown)	rs55842014	G	A	-0.0738919	0.0156337	22.34	2.28476e-06	0.00195187	0.00245208	0.45
Rheumatoid arthritis	Bread_type(white vs. wholemealwholegrain + brown)	rs6065926	A	G	0.0790765	0.0158734	24.82	6.30231e-07	0.0012936	0.00268893	0.65
Rheumatoid arthritis	Bread_type(white vs. wholemealwholegrain + brown)	rs62054623	A	G	-0.112601	0.0231622	23.63	1.16539e-06	-0.00432752	0.00465909	0.34
Rheumatoid arthritis	Bread_type(white vs. wholemealwholegrain + brown)	rs73170759	A	T	0.175332	0.0361359	23.54	1.22219e-06	-0.00150739	0.00906313	0.87
Rheumatoid arthritis	Bread_type(white vs. wholemealwholegrain + brown)	rs73696197	T	C	0.36082	0.0751051	23.08	1.55367e-06	0.00241895	0.00835491	0.83
Rheumatoid arthritis	Bread_type(white vs. wholemealwholegrain + brown)	rs74611185	C	A	0.120126	0.020759	33.49	7.1786e-09	-0.00450071	0.0037574	0.24
Rheumatoid arthritis	Bread_type(white vs. wholemealwholegrain + brown)	rs7553012	C	A	-0.0848624	0.0165529	26.28	2.94788e-07	-0.00209043	0.00262603	0.42
Rheumatoid arthritis	Bread_type(white vs. wholemealwholegrain + brown)	rs75725733	G	A	0.10962	0.0180291	36.97	1.20066e-09	0.00162319	0.00344803	0.64
Rheumatoid arthritis	Bread_type(white vs. wholemealwholegrain + brown)	rs7711316	T	C	0.110085	0.0238257	21.35	3.82939e-06	-0.00343281	0.00449696	0.43
Rheumatoid arthritis	Bread_type(white vs. wholemealwholegrain + brown)	rs7731626	G	A	-0.0988348	0.0158098	39.08	4.06518e-10	-0.00162094	0.00237807	0.53
Rheumatoid arthritis	Bread_type(white vs. wholemealwholegrain + brown)	rs78248443	C	T	-0.180166	0.0278095	41.97	9.25763e-11	0.00168771	0.00544009	0.78
Rheumatoid arthritis	Bread_type(white vs. wholemealwholegrain + brown)	rs8002731	A	C	-0.0887314	0.0146839	36.52	1.51489e-09	0.00234811	0.00242075	0.34
Rheumatoid arthritis	Bread_type(white vs. wholemealwholegrain + brown)	rs8121509	T	C	0.0706168	0.0141162	25.03	5.65861e-07	-0.00307932	0.00231891	0.18
Rheumatoid arthritis	Bread_type(white vs. wholemealwholegrain + brown)	rs871998	T	C	0.0777249	0.0140635	30.54	3.2628e-08	0.00330867	0.00231611	0.17
Rheumatoid arthritis	Bread_type(white vs. wholemealwholegrain + brown)	rs9268543	A	T	0.549159	0.0172525	1013.19	1e-200	0.00489706	0.00296691	0.095
Rheumatoid arthritis	Bread_type(white vs. wholemealwholegrain + brown)	rs9277552	C	T	-0.221933	0.0195133	129.35	5.67153e-30	3.70547e-05	0.0028233	0.98
Rheumatoid arthritis	Bread_type(white vs. wholemealwholegrain + brown)	rs9393641	T	C	-0.0807004	0.0159547	25.58	4.23428e-07	-0.000478571	0.00278498	0.87
Rheumatoid arthritis	Bread_type(white vs. wholemealwholegrain + brown)	rs9676464	C	T	-0.0659792	0.0141941	21.61	3.34572e-06	0.00555159	0.00234695	0.021
Rheumatoid arthritis	Bread_type(wholemealwholegrain vs. any other)	rs10131490	A	G	-0.0719653	0.015336	22.02	2.6978e-06	0.00332161	0.00274522	0.21
Rheumatoid arthritis	Bread_type(wholemealwholegrain vs. any other)	rs10424537	T	C	-0.0659103	0.0143567	21.08	4.41306e-06	-0.0017587	0.00248044	0.47
Rheumatoid arthritis	Bread_type(wholemealwholegrain vs. any other)	rs10747761	G	A	0.0962258	0.0210166	20.96	4.68209e-06	0.00822816	0.00368819	0.026
Rheumatoid arthritis	Bread_type(wholemealwholegrain vs. any other)	rs10772008	C	T	-0.0811885	0.0177384	20.95	4.71704e-06	-0.000455829	0.00318214	0.82
Rheumatoid arthritis	Bread_type(wholemealwholegrain vs. any other)	rs10776751	G	A	0.104377	0.0187126	31.11	2.43416e-08	-0.00192091	0.00496092	0.66
Rheumatoid arthritis	Bread_type(wholemealwholegrain vs. any other)	rs11038895	C	T	0.0896445	0.0176547	25.78	3.82103e-07	0.002677	0.00440271	0.51
Rheumatoid arthritis	Bread_type(wholemealwholegrain vs. any other)	rs113167346	C	T	0.18961	0.0402341	22.21	2.44484e-06	0.00342621	0.00757956	0.68
Rheumatoid arthritis	Bread_type(wholemealwholegrain vs. any other)	rs115502168	G	C	0.202826	0.0442288	21.03	4.52158e-06	0.0258589	0.00947311	0.0067
Rheumatoid arthritis	Bread_type(wholemealwholegrain vs. any other)	rs11554159	G	A	-0.0774814	0.0163074	22.57	2.02116e-06	0.00966392	0.00276497	0.00056
Rheumatoid arthritis	Bread_type(wholemealwholegrain vs. any other)	rs116952958	G	A	0.195569	0.0426255	21.05	4.47353e-06	0.00370879	0.016222	0.84
Rheumatoid arthritis	Bread_type(wholemealwholegrain vs. any other)	rs117292830	G	A	0.691153	0.0304302	515.87	3.35738e-114	-0.00799247	0.00758943	0.3
Rheumatoid arthritis	Bread_type(wholemealwholegrain vs. any other)	rs117753409	C	A	0.125382	0.0242704	26.69	2.39084e-07	-0.00111259	0.00783491	0.87
Rheumatoid arthritis	Bread_type(wholemealwholegrain vs. any other)	rs12498981	A	G	0.105457	0.0184836	32.55	1.16057e-08	-0.012845	0.00386814	0.00083
Rheumatoid arthritis	Bread_type(wholemealwholegrain vs. any other)	rs13160369	C	G	0.0995187	0.0189588	27.55	1.52764e-07	-0.00300057	0.00339128	0.4
Rheumatoid arthritis	Bread_type(wholemealwholegrain vs. any other)	rs13419672	C	T	0.1897	0.0413104	21.09	4.38904e-06	-0.00118964	0.00645725	0.87
Rheumatoid arthritis	Bread_type(wholemealwholegrain vs. any other)	rs142770866	G	A	-0.130659	0.0265885	24.15	8.91908e-07	0.00196194	0.00441993	0.67
Rheumatoid arthritis	Bread_type(wholemealwholegrain vs. any other)	rs1451723	C	T	0.0668365	0.0140753	22.55	2.04923e-06	0.000226474	0.00249159	0.97
Rheumatoid arthritis	Bread_type(wholemealwholegrain vs. any other)	rs1516982	A	G	-0.122216	0.0208452	34.38	4.54527e-09	0.00483902	0.0033557	0.16
Rheumatoid arthritis	Bread_type(wholemealwholegrain vs. any other)	rs1571878	C	T	-0.0869301	0.0140583	38.24	6.26801e-10	-0.000173545	0.00247752	0.98
Rheumatoid arthritis	Bread_type(wholemealwholegrain vs. any other)	rs1660322	T	C	0.070404	0.0151539	21.58	3.38563e-06	-0.00141508	0.00264928	0.56
Rheumatoid arthritis	Bread_type(wholemealwholegrain vs. any other)	rs181190735	A	C	0.552077	0.119263	21.43	3.67291e-06	-0.00669153	0.0174969	0.73
Rheumatoid arthritis	Bread_type(wholemealwholegrain vs. any other)	rs2013002	T	C	-0.106713	0.0142914	55.76	8.21107e-14	-0.0033731	0.00250841	0.17
Rheumatoid arthritis	Bread_type(wholemealwholegrain vs. any other)	rs2179096	C	T	0.106742	0.0146404	53.16	3.07822e-13	0.000595413	0.00258543	0.83
Rheumatoid arthritis	Bread_type(wholemealwholegrain vs. any other)	rs224329	T	C	0.0685846	0.0142919	23.03	1.59588e-06	0.00966762	0.00255651	0.00016
Rheumatoid arthritis	Bread_type(wholemealwholegrain vs. any other)	rs2296740	A	G	0.203539	0.0145149	196.64	1.13032e-44	-0.00220805	0.00246269	0.36
Rheumatoid arthritis	Bread_type(wholemealwholegrain vs. any other)	rs2476601	A	G	-0.345856	0.0181724	362.21	9.27684e-81	0.00442251	0.00405738	0.28
Rheumatoid arthritis	Bread_type(wholemealwholegrain vs. any other)	rs28402932	A	G	-0.0684258	0.0148395	21.26	4.00618e-06	0.00155028	0.00252232	0.54
Rheumatoid arthritis	Bread_type(wholemealwholegrain vs. any other)	rs28579922	G	A	-0.537701	0.0236876	515.28	4.50817e-114	-0.00611736	0.00430255	0.15
Rheumatoid arthritis	Bread_type(wholemealwholegrain vs. any other)	rs28829300	C	T	0.0788322	0.0169075	21.74	3.12284e-06	0.00399014	0.00315198	0.19
Rheumatoid arthritis	Bread_type(wholemealwholegrain vs. any other)	rs2904350	G	A	0.0830119	0.0167966	24.43	7.72503e-07	0.00562902	0.00358116	0.12
Rheumatoid arthritis	Bread_type(wholemealwholegrain vs. any other)	rs2982491	A	G	0.0934751	0.0200658	21.7	3.18632e-06	-0.00205995	0.00382954	0.57
Rheumatoid arthritis	Bread_type(wholemealwholegrain vs. any other)	rs3087243	G	A	-0.102475	0.0150399	46.42	9.52138e-12	-0.00407228	0.00246715	0.099
Rheumatoid arthritis	Bread_type(wholemealwholegrain vs. any other)	rs3115354	G	A	0.263533	0.0539957	23.82	1.0575e-06	0.00325745	0.00585282	0.57
Rheumatoid arthritis	Bread_type(wholemealwholegrain vs. any other)	rs3118470	T	C	0.0864864	0.014047	37.91	7.41669e-10	-0.000371279	0.00263436	0.85
Rheumatoid arthritis	Bread_type(wholemealwholegrain vs. any other)	rs3132893	C	A	0.0941264	0.0180796	27.1	1.9273e-07	-0.00501443	0.00372664	0.17
Rheumatoid arthritis	Bread_type(wholemealwholegrain vs. any other)	rs34536443	G	C	-0.344096	0.0453617	57.54	3.30902e-14	0.0023903	0.00606181	0.71
Rheumatoid arthritis	Bread_type(wholemealwholegrain vs. any other)	rs35403056	G	A	-0.0738831	0.0156994	22.15	2.52488e-06	0.00533003	0.0025939	0.039
Rheumatoid arthritis	Bread_type(wholemealwholegrain vs. any other)	rs35472395	A	G	-0.711861	0.148981	22.83	1.76872e-06	0.012477	0.0155689	0.41
Rheumatoid arthritis	Bread_type(wholemealwholegrain vs. any other)	rs3757387	T	C	0.0787546	0.0140905	31.24	2.28113e-08	-0.000115995	0.0024669	0.95
Rheumatoid arthritis	Bread_type(wholemealwholegrain vs. any other)	rs3793472	G	A	-0.0741603	0.0162374	20.86	4.94174e-06	-0.000301539	0.00282919	0.87
Rheumatoid arthritis	Bread_type(wholemealwholegrain vs. any other)	rs4274624	C	T	-0.11102	0.0163154	46.3	1.01321e-11	0.000371144	0.00294087	0.92
Rheumatoid arthritis	Bread_type(wholemealwholegrain vs. any other)	rs4713723	A	C	-0.0777103	0.0145965	28.34	1.01571e-07	0.00448442	0.00259824	0.092
Rheumatoid arthritis	Bread_type(wholemealwholegrain vs. any other)	rs4840568	G	A	0.0759274	0.0157976	23.1	1.5378e-06	-0.00500105	0.00277631	0.081
Rheumatoid arthritis	Bread_type(wholemealwholegrain vs. any other)	rs55842014	G	A	-0.0738919	0.0156337	22.34	2.28476e-06	-0.00166896	0.00261006	0.54
Rheumatoid arthritis	Bread_type(wholemealwholegrain vs. any other)	rs6065926	A	G	0.0790765	0.0158734	24.82	6.30231e-07	-0.00463152	0.00286177	0.12
Rheumatoid arthritis	Bread_type(wholemealwholegrain vs. any other)	rs62054623	A	G	-0.112601	0.0231622	23.63	1.16539e-06	0.0012904	0.00496221	0.78
Rheumatoid arthritis	Bread_type(wholemealwholegrain vs. any other)	rs73170759	A	T	0.175332	0.0361359	23.54	1.22219e-06	0.0130809	0.00964863	0.17
Rheumatoid arthritis	Bread_type(wholemealwholegrain vs. any other)	rs73696197	T	C	0.36082	0.0751051	23.08	1.55367e-06	0.00021679	0.00888846	0.99
Rheumatoid arthritis	Bread_type(wholemealwholegrain vs. any other)	rs74611185	C	A	0.120126	0.020759	33.49	7.1786e-09	0.00364409	0.00399791	0.37
Rheumatoid arthritis	Bread_type(wholemealwholegrain vs. any other)	rs7553012	C	A	-0.0848624	0.0165529	26.28	2.94788e-07	0.00169447	0.00279667	0.54
Rheumatoid arthritis	Bread_type(wholemealwholegrain vs. any other)	rs75725733	G	A	0.10962	0.0180291	36.97	1.20066e-09	-0.000270613	0.00367196	0.92
Rheumatoid arthritis	Bread_type(wholemealwholegrain vs. any other)	rs7711316	T	C	0.110085	0.0238257	21.35	3.82939e-06	0.00684958	0.00478749	0.15
Rheumatoid arthritis	Bread_type(wholemealwholegrain vs. any other)	rs7731626	G	A	-0.0988348	0.0158098	39.08	4.06518e-10	0.00115823	0.00253176	0.66
Rheumatoid arthritis	Bread_type(wholemealwholegrain vs. any other)	rs78248443	C	T	-0.180166	0.0278095	41.97	9.25763e-11	0.00367524	0.00579223	0.52
Rheumatoid arthritis	Bread_type(wholemealwholegrain vs. any other)	rs8002731	A	C	-0.0887314	0.0146839	36.52	1.51489e-09	-0.00246183	0.00257644	0.33
Rheumatoid arthritis	Bread_type(wholemealwholegrain vs. any other)	rs8121509	T	C	0.0706168	0.0141162	25.03	5.65861e-07	0.00570454	0.00246831	0.022
Rheumatoid arthritis	Bread_type(wholemealwholegrain vs. any other)	rs871998	T	C	0.0777249	0.0140635	30.54	3.2628e-08	-0.00145934	0.00246399	0.56
Rheumatoid arthritis	Bread_type(wholemealwholegrain vs. any other)	rs9268543	A	T	0.549159	0.0172525	1013.19	1e-200	-0.00450004	0.00315953	0.15
Rheumatoid arthritis	Bread_type(wholemealwholegrain vs. any other)	rs9277552	C	T	-0.221933	0.0195133	129.35	5.67153e-30	-4.23549e-05	0.00300472	0.99
Rheumatoid arthritis	Bread_type(wholemealwholegrain vs. any other)	rs9393641	T	C	-0.0807004	0.0159547	25.58	4.23428e-07	0.00166847	0.00296386	0.54
Rheumatoid arthritis	Bread_type(wholemealwholegrain vs. any other)	rs9676464	C	T	-0.0659792	0.0141941	21.61	3.34572e-06	-0.00541175	0.00249766	0.031
Rheumatoid arthritis	Bread_type(wholemealwholegrain vs. white + brown)	rs10131490	A	G	-0.0719653	0.015336	22.02	2.6978e-06	0.00264043	0.00278105	0.34
Rheumatoid arthritis	Bread_type(wholemealwholegrain vs. white + brown)	rs10424537	T	C	-0.0659103	0.0143567	21.08	4.41306e-06	-0.00217904	0.00251277	0.39
Rheumatoid arthritis	Bread_type(wholemealwholegrain vs. white + brown)	rs10747761	G	A	0.0962258	0.0210166	20.96	4.68209e-06	0.00701332	0.00373532	0.06
Rheumatoid arthritis	Bread_type(wholemealwholegrain vs. white + brown)	rs10772008	C	T	-0.0811885	0.0177384	20.95	4.71704e-06	-0.000494645	0.00322232	0.83
Rheumatoid arthritis	Bread_type(wholemealwholegrain vs. white + brown)	rs10776751	G	A	0.104377	0.0187126	31.11	2.43416e-08	-3.8865e-05	0.00502272	0.97
Rheumatoid arthritis	Bread_type(wholemealwholegrain vs. white + brown)	rs11038895	C	T	0.0896445	0.0176547	25.78	3.82103e-07	0.004779	0.00445874	0.27
Rheumatoid arthritis	Bread_type(wholemealwholegrain vs. white + brown)	rs113167346	C	T	0.18961	0.0402341	22.21	2.44484e-06	0.00393044	0.00767608	0.62
Rheumatoid arthritis	Bread_type(wholemealwholegrain vs. white + brown)	rs115502168	G	C	0.202826	0.0442288	21.03	4.52158e-06	0.0255997	0.00959613	0.0079
Rheumatoid arthritis	Bread_type(wholemealwholegrain vs. white + brown)	rs11554159	G	A	-0.0774814	0.0163074	22.57	2.02116e-06	0.0090139	0.00280197	0.0014
Rheumatoid arthritis	Bread_type(wholemealwholegrain vs. white + brown)	rs116952958	G	A	0.195569	0.0426255	21.05	4.47353e-06	0.00503431	0.0164305	0.77
Rheumatoid arthritis	Bread_type(wholemealwholegrain vs. white + brown)	rs117292830	G	A	0.691153	0.0304302	515.87	3.35738e-114	-0.00432102	0.00767814	0.58
Rheumatoid arthritis	Bread_type(wholemealwholegrain vs. white + brown)	rs117753409	C	A	0.125382	0.0242704	26.69	2.39084e-07	-0.000893985	0.00793417	0.91
Rheumatoid arthritis	Bread_type(wholemealwholegrain vs. white + brown)	rs12498981	A	G	0.105457	0.0184836	32.55	1.16057e-08	-0.0153731	0.00392051	9.1e-05
Rheumatoid arthritis	Bread_type(wholemealwholegrain vs. white + brown)	rs13160369	C	G	0.0995187	0.0189588	27.55	1.52764e-07	-0.00375494	0.00343526	0.28
Rheumatoid arthritis	Bread_type(wholemealwholegrain vs. white + brown)	rs13419672	C	T	0.1897	0.0413104	21.09	4.38904e-06	-0.000598299	0.00653858	0.94
Rheumatoid arthritis	Bread_type(wholemealwholegrain vs. white + brown)	rs142770866	G	A	-0.130659	0.0265885	24.15	8.91908e-07	0.00140158	0.00447954	0.77
Rheumatoid arthritis	Bread_type(wholemealwholegrain vs. white + brown)	rs1451723	C	T	0.0668365	0.0140753	22.55	2.04923e-06	-5.86329e-05	0.00252445	0.95
Rheumatoid arthritis	Bread_type(wholemealwholegrain vs. white + brown)	rs1516982	A	G	-0.122216	0.0208452	34.38	4.54527e-09	0.00466483	0.00339933	0.18
Rheumatoid arthritis	Bread_type(wholemealwholegrain vs. white + brown)	rs1571878	C	T	-0.0869301	0.0140583	38.24	6.26801e-10	0.000374451	0.00250964	0.84
Rheumatoid arthritis	Bread_type(wholemealwholegrain vs. white + brown)	rs1660322	T	C	0.070404	0.0151539	21.58	3.38563e-06	-0.000308383	0.00268291	0.84
Rheumatoid arthritis	Bread_type(wholemealwholegrain vs. white + brown)	rs181190735	A	C	0.552077	0.119263	21.43	3.67291e-06	-0.00326894	0.0177021	0.86
Rheumatoid arthritis	Bread_type(wholemealwholegrain vs. white + brown)	rs2013002	T	C	-0.106713	0.0142914	55.76	8.21107e-14	-0.00159795	0.00254225	0.51
Rheumatoid arthritis	Bread_type(wholemealwholegrain vs. white + brown)	rs2179096	C	T	0.106742	0.0146404	53.16	3.07822e-13	-0.00104601	0.00262007	0.66
Rheumatoid arthritis	Bread_type(wholemealwholegrain vs. white + brown)	rs224329	T	C	0.0685846	0.0142919	23.03	1.59588e-06	0.00936375	0.00258973	0.00025
Rheumatoid arthritis	Bread_type(wholemealwholegrain vs. white + brown)	rs2296740	A	G	0.203539	0.0145149	196.64	1.13032e-44	-0.00138749	0.00249499	0.57
Rheumatoid arthritis	Bread_type(wholemealwholegrain vs. white + brown)	rs2476601	A	G	-0.345856	0.0181724	362.21	9.27684e-81	0.00291178	0.00410824	0.48
Rheumatoid arthritis	Bread_type(wholemealwholegrain vs. white + brown)	rs28402932	A	G	-0.0684258	0.0148395	21.26	4.00618e-06	0.00227315	0.00255524	0.37
Rheumatoid arthritis	Bread_type(wholemealwholegrain vs. white + brown)	rs28579922	G	A	-0.537701	0.0236876	515.28	4.50817e-114	-0.00272483	0.00435504	0.53
Rheumatoid arthritis	Bread_type(wholemealwholegrain vs. white + brown)	rs28829300	C	T	0.0788322	0.0169075	21.74	3.12284e-06	0.00263993	0.00319421	0.39
Rheumatoid arthritis	Bread_type(wholemealwholegrain vs. white + brown)	rs2904350	G	A	0.0830119	0.0167966	24.43	7.72503e-07	0.005196	0.00362816	0.16
Rheumatoid arthritis	Bread_type(wholemealwholegrain vs. white + brown)	rs2982491	A	G	0.0934751	0.0200658	21.7	3.18632e-06	-0.00187038	0.00388067	0.62
Rheumatoid arthritis	Bread_type(wholemealwholegrain vs. white + brown)	rs3087243	G	A	-0.102475	0.0150399	46.42	9.52138e-12	-0.00456533	0.00249884	0.067
Rheumatoid arthritis	Bread_type(wholemealwholegrain vs. white + brown)	rs3115354	G	A	0.263533	0.0539957	23.82	1.0575e-06	0.00377538	0.00592581	0.51
Rheumatoid arthritis	Bread_type(wholemealwholegrain vs. white + brown)	rs3118470	T	C	0.0864864	0.014047	37.91	7.41669e-10	0.00041368	0.00266778	0.9
Rheumatoid arthritis	Bread_type(wholemealwholegrain vs. white + brown)	rs3132893	C	A	0.0941264	0.0180796	27.1	1.9273e-07	-0.00626412	0.00377729	0.093
Rheumatoid arthritis	Bread_type(wholemealwholegrain vs. white + brown)	rs34536443	G	C	-0.344096	0.0453617	57.54	3.30902e-14	0.00047725	0.00613544	0.97
Rheumatoid arthritis	Bread_type(wholemealwholegrain vs. white + brown)	rs35403056	G	A	-0.0738831	0.0156994	22.15	2.52488e-06	0.00687423	0.00262821	0.0084
Rheumatoid arthritis	Bread_type(wholemealwholegrain vs. white + brown)	rs35472395	A	G	-0.711861	0.148981	22.83	1.76872e-06	0.0176901	0.0157481	0.25
Rheumatoid arthritis	Bread_type(wholemealwholegrain vs. white + brown)	rs3757387	T	C	0.0787546	0.0140905	31.24	2.28113e-08	-0.000893836	0.00249886	0.73
Rheumatoid arthritis	Bread_type(wholemealwholegrain vs. white + brown)	rs3793472	G	A	-0.0741603	0.0162374	20.86	4.94174e-06	-0.000903924	0.00286596	0.72
Rheumatoid arthritis	Bread_type(wholemealwholegrain vs. white + brown)	rs4274624	C	T	-0.11102	0.0163154	46.3	1.01321e-11	-8.18395e-05	0.00297819	0.96
Rheumatoid arthritis	Bread_type(wholemealwholegrain vs. white + brown)	rs4713723	A	C	-0.0777103	0.0145965	28.34	1.01571e-07	0.00497923	0.00263144	0.065
Rheumatoid arthritis	Bread_type(wholemealwholegrain vs. white + brown)	rs4840568	G	A	0.0759274	0.0157976	23.1	1.5378e-06	-0.006303	0.00281254	0.029
Rheumatoid arthritis	Bread_type(wholemealwholegrain vs. white + brown)	rs55842014	G	A	-0.0738919	0.0156337	22.34	2.28476e-06	-0.00224248	0.00264377	0.41
Rheumatoid arthritis	Bread_type(wholemealwholegrain vs. white + brown)	rs6065926	A	G	0.0790765	0.0158734	24.82	6.30231e-07	-0.00378921	0.00289944	0.21
Rheumatoid arthritis	Bread_type(wholemealwholegrain vs. white + brown)	rs62054623	A	G	-0.112601	0.0231622	23.63	1.16539e-06	0.00261034	0.00502349	0.59
Rheumatoid arthritis	Bread_type(wholemealwholegrain vs. white + brown)	rs73170759	A	T	0.175332	0.0361359	23.54	1.22219e-06	0.0126461	0.00977165	0.19
Rheumatoid arthritis	Bread_type(wholemealwholegrain vs. white + brown)	rs73696197	T	C	0.36082	0.0751051	23.08	1.55367e-06	-0.000323535	0.0090084	0.96
Rheumatoid arthritis	Bread_type(wholemealwholegrain vs. white + brown)	rs74611185	C	A	0.120126	0.020759	33.49	7.1786e-09	0.0018401	0.00405114	0.65
Rheumatoid arthritis	Bread_type(wholemealwholegrain vs. white + brown)	rs7553012	C	A	-0.0848624	0.0165529	26.28	2.94788e-07	0.00206277	0.00283181	0.47
Rheumatoid arthritis	Bread_type(wholemealwholegrain vs. white + brown)	rs75725733	G	A	0.10962	0.0180291	36.97	1.20066e-09	0.00104057	0.00371772	0.82
Rheumatoid arthritis	Bread_type(wholemealwholegrain vs. white + brown)	rs7711316	T	C	0.110085	0.0238257	21.35	3.82939e-06	0.00789829	0.00484884	0.1
Rheumatoid arthritis	Bread_type(wholemealwholegrain vs. white + brown)	rs7731626	G	A	-0.0988348	0.0158098	39.08	4.06518e-10	0.000885078	0.00256415	0.73
Rheumatoid arthritis	Bread_type(wholemealwholegrain vs. white + brown)	rs78248443	C	T	-0.180166	0.0278095	41.97	9.25763e-11	0.00283433	0.00586637	0.61
Rheumatoid arthritis	Bread_type(wholemealwholegrain vs. white + brown)	rs8002731	A	C	-0.0887314	0.0146839	36.52	1.51489e-09	-0.00319046	0.00261001	0.23
Rheumatoid arthritis	Bread_type(wholemealwholegrain vs. white + brown)	rs8121509	T	C	0.0706168	0.0141162	25.03	5.65861e-07	0.00620645	0.00250045	0.014
Rheumatoid arthritis	Bread_type(wholemealwholegrain vs. white + brown)	rs871998	T	C	0.0777249	0.0140635	30.54	3.2628e-08	-0.00208727	0.0024974	0.42
Rheumatoid arthritis	Bread_type(wholemealwholegrain vs. white + brown)	rs9268543	A	T	0.549159	0.0172525	1013.19	1e-200	-0.00737754	0.00319882	0.02
Rheumatoid arthritis	Bread_type(wholemealwholegrain vs. white + brown)	rs9277552	C	T	-0.221933	0.0195133	129.35	5.67153e-30	1.17852e-05	0.00304399	0.99
Rheumatoid arthritis	Bread_type(wholemealwholegrain vs. white + brown)	rs9393641	T	C	-0.0807004	0.0159547	25.58	4.23428e-07	0.00156001	0.00300267	0.58
Rheumatoid arthritis	Bread_type(wholemealwholegrain vs. white + brown)	rs9676464	C	T	-0.0659792	0.0141941	21.61	3.34572e-06	-0.00675201	0.00253049	0.0083
Rheumatoid arthritis	Cereal_type(biscuit cereal vs. any other)	rs10131490	A	G	-0.0719653	0.015336	22.02	2.6978e-06	-0.00230592	0.0024354	0.34
Rheumatoid arthritis	Cereal_type(biscuit cereal vs. any other)	rs10424537	T	C	-0.0659103	0.0143567	21.08	4.41306e-06	0.000752171	0.00220061	0.73
Rheumatoid arthritis	Cereal_type(biscuit cereal vs. any other)	rs10747761	G	A	0.0962258	0.0210166	20.96	4.68209e-06	0.00552426	0.00326863	0.09
Rheumatoid arthritis	Cereal_type(biscuit cereal vs. any other)	rs10772008	C	T	-0.0811885	0.0177384	20.95	4.71704e-06	0.00239927	0.00282452	0.4
Rheumatoid arthritis	Cereal_type(biscuit cereal vs. any other)	rs10776751	G	A	0.104377	0.0187126	31.11	2.43416e-08	0.00531398	0.00440314	0.23
Rheumatoid arthritis	Cereal_type(biscuit cereal vs. any other)	rs11038895	C	T	0.0896445	0.0176547	25.78	3.82103e-07	0.00257984	0.00390848	0.51
Rheumatoid arthritis	Cereal_type(biscuit cereal vs. any other)	rs113167346	C	T	0.18961	0.0402341	22.21	2.44484e-06	0.00081068	0.00673437	0.91
Rheumatoid arthritis	Cereal_type(biscuit cereal vs. any other)	rs115502168	G	C	0.202826	0.0442288	21.03	4.52158e-06	-0.00360773	0.00842325	0.67
Rheumatoid arthritis	Cereal_type(biscuit cereal vs. any other)	rs11554159	G	A	-0.0774814	0.0163074	22.57	2.02116e-06	-0.00358192	0.00245228	0.14
Rheumatoid arthritis	Cereal_type(biscuit cereal vs. any other)	rs116952958	G	A	0.195569	0.0426255	21.05	4.47353e-06	-0.0125527	0.0143553	0.38
Rheumatoid arthritis	Cereal_type(biscuit cereal vs. any other)	rs117292830	G	A	0.691153	0.0304302	515.87	3.35738e-114	-0.00500568	0.00673691	0.46
Rheumatoid arthritis	Cereal_type(biscuit cereal vs. any other)	rs117753409	C	A	0.125382	0.0242704	26.69	2.39084e-07	-0.00256057	0.00694454	0.71
Rheumatoid arthritis	Cereal_type(biscuit cereal vs. any other)	rs12498981	A	G	0.105457	0.0184836	32.55	1.16057e-08	0.00372465	0.00343499	0.28
Rheumatoid arthritis	Cereal_type(biscuit cereal vs. any other)	rs13160369	C	G	0.0995187	0.0189588	27.55	1.52764e-07	0.00212838	0.00300862	0.48
Rheumatoid arthritis	Cereal_type(biscuit cereal vs. any other)	rs13419672	C	T	0.1897	0.0413104	21.09	4.38904e-06	-0.00858395	0.00573146	0.13
Rheumatoid arthritis	Cereal_type(biscuit cereal vs. any other)	rs142770866	G	A	-0.130659	0.0265885	24.15	8.91908e-07	0.00326646	0.00391959	0.41
Rheumatoid arthritis	Cereal_type(biscuit cereal vs. any other)	rs1451723	C	T	0.0668365	0.0140753	22.55	2.04923e-06	0.000305986	0.00221082	0.89
Rheumatoid arthritis	Cereal_type(biscuit cereal vs. any other)	rs1516982	A	G	-0.122216	0.0208452	34.38	4.54527e-09	-0.000162124	0.0029778	0.95
Rheumatoid arthritis	Cereal_type(biscuit cereal vs. any other)	rs1571878	C	T	-0.0869301	0.0140583	38.24	6.26801e-10	0.000846117	0.00219775	0.7
Rheumatoid arthritis	Cereal_type(biscuit cereal vs. any other)	rs1660322	T	C	0.070404	0.0151539	21.58	3.38563e-06	-0.00303058	0.00234856	0.19
Rheumatoid arthritis	Cereal_type(biscuit cereal vs. any other)	rs181190735	A	C	0.552077	0.119263	21.43	3.67291e-06	-0.0275263	0.0155124	0.077
Rheumatoid arthritis	Cereal_type(biscuit cereal vs. any other)	rs2013002	T	C	-0.106713	0.0142914	55.76	8.21107e-14	0.00321058	0.00222365	0.15
Rheumatoid arthritis	Cereal_type(biscuit cereal vs. any other)	rs2179096	C	T	0.106742	0.0146404	53.16	3.07822e-13	-0.00436863	0.00229248	0.056
Rheumatoid arthritis	Cereal_type(biscuit cereal vs. any other)	rs224329	T	C	0.0685846	0.0142919	23.03	1.59588e-06	0.000754067	0.00226838	0.74
Rheumatoid arthritis	Cereal_type(biscuit cereal vs. any other)	rs2296740	A	G	0.203539	0.0145149	196.64	1.13032e-44	0.000204201	0.00218378	0.93
Rheumatoid arthritis	Cereal_type(biscuit cereal vs. any other)	rs2476601	A	G	-0.345856	0.0181724	362.21	9.27684e-81	-0.00138896	0.00360051	0.7
Rheumatoid arthritis	Cereal_type(biscuit cereal vs. any other)	rs28402932	A	G	-0.0684258	0.0148395	21.26	4.00618e-06	-0.000831504	0.00223617	0.71
Rheumatoid arthritis	Cereal_type(biscuit cereal vs. any other)	rs28579922	G	A	-0.537701	0.0236876	515.28	4.50817e-114	0.00279484	0.00381401	0.46
Rheumatoid arthritis	Cereal_type(biscuit cereal vs. any other)	rs28829300	C	T	0.0788322	0.0169075	21.74	3.12284e-06	0.00138622	0.00279612	0.62
Rheumatoid arthritis	Cereal_type(biscuit cereal vs. any other)	rs2904350	G	A	0.0830119	0.0167966	24.43	7.72503e-07	0.000800714	0.00318107	0.8
Rheumatoid arthritis	Cereal_type(biscuit cereal vs. any other)	rs2982491	A	G	0.0934751	0.0200658	21.7	3.18632e-06	0.00448204	0.00339772	0.19
Rheumatoid arthritis	Cereal_type(biscuit cereal vs. any other)	rs3087243	G	A	-0.102475	0.0150399	46.42	9.52138e-12	0.00477016	0.00218853	0.03
Rheumatoid arthritis	Cereal_type(biscuit cereal vs. any other)	rs3115354	G	A	0.263533	0.0539957	23.82	1.0575e-06	0.00311166	0.00519193	0.55
Rheumatoid arthritis	Cereal_type(biscuit cereal vs. any other)	rs3118470	T	C	0.0864864	0.014047	37.91	7.41669e-10	-0.00171782	0.00233831	0.47
Rheumatoid arthritis	Cereal_type(biscuit cereal vs. any other)	rs3132893	C	A	0.0941264	0.0180796	27.1	1.9273e-07	0.000804578	0.00330305	0.81
[truncated: 4,296 more rows]

## Sheet: Table S3
Supplementary Table 3. Full result of MR estimates for the association between dietary habits AND arthritis
[truncated: 416 more rows]

[truncated: 5 more sheets: Table S4, Table S5, Table S6, Table S7, Table S8]
